# Supplementary material for: Genome-wide analysis reveals downregulation of miR-379/miR-656 cluster in human cancers
Source: Biol Direct. 2013 Apr 24;8:10. doi: 10.1186/1745-6150-8-10 (PMC3680324; doi:10.1186/1745-6150-8-10)
Supplement: Additional file 1 — Predicted targets for C14 miRNA. [file 1745-6150-8-10-S1.xlsx]

## Sheet: Supp_4_CNsnss_miRNADA_TARGETSAC
miRNA name	mRNA_ENSEMBLE ID	mRNA Name	Free Energy	Target start	Target end
hsa-mir-379	ENST00000003084	CFTR	-20.58	653	672
hsa-mir-379	ENST00000160596	NADK	-20.7	160	187
hsa-mir-379	ENST00000201963	DNMT3B	-20.28	297	317
hsa-mir-379	ENST00000185206	CLIC5	-20.88	767	786
hsa-mir-379	ENST00000220325	EHD4	-25.5	511	535
hsa-mir-379	ENST00000219022	OLFM4	-20.97	111	131
hsa-mir-379	ENST00000223023	WASL	-20.07	2234	2255
hsa-mir-379	ENST00000222219	DNASE2	-21.43	691	711
hsa-mir-379	ENST00000222543	TFPI2	-20.45	169	194
hsa-mir-379	ENST00000243706	C4orf15	-22.45	2325	2345
hsa-mir-379	ENST00000228862	DUSP16	-21.26	562	583
hsa-mir-379	ENST00000229088	TBC1D30	-20.83	2492	2514
hsa-mir-379	ENST00000241274	SLITRK3	-24.72	739	760
hsa-mir-379	ENST00000225577	RPS6KB1	-22.81	1117	1139
hsa-mir-379	ENST00000249786	SERF2	-22.05	1660	1686
hsa-mir-379	ENST00000233623	TTC31	-21.87	1132	1157
hsa-mir-379	ENST00000240731	ZNF211	-21.77	236	255
hsa-mir-379	ENST00000235307	C1orf21	-22.49	875	900
hsa-mir-379	ENST00000246000	FAM182A	-22.77	540	563
hsa-mir-379	ENST00000246000	FAM182A	-22.93	1340	1364
hsa-mir-379	ENST00000232461	GNAT1	-20.71	919	943
hsa-mir-379	ENST00000261534	POMT2	-22.25	1124	1144
hsa-mir-379	ENST00000261381	XYLT1	-22.39	4596	4619
hsa-mir-379	ENST00000261381	XYLT1	-20.4	4844	4865
hsa-mir-379	ENST00000258459	ANKRD36B	-20.06	121	141
hsa-mir-379	ENST00000260983	HECW2	-21.98	1068	1088
hsa-mir-379	ENST00000260643	PREB	-21.03	543	566
hsa-mir-379	ENST00000260056	RAB30	-21.34	403	423
hsa-mir-379	ENST00000256362	C14orf115	-20.56	96	118
hsa-mir-379	ENST00000258198	DYNC1LI2	-22.12	2126	2147
hsa-mir-379	ENST00000258955	RSAD1	-20.83	736	757
hsa-mir-379	ENST00000253475	CHMP1A	-21.29	723	743
hsa-mir-379	ENST00000262095	ONECUT2	-21.63	11002	11019
hsa-mir-379	ENST00000256398	ELP3	-20.4	619	639
hsa-mir-379	ENST00000262580	GSDMD	-24.06	90	109
hsa-mir-379	ENST00000259608	SIT1	-22	292	315
hsa-mir-379	ENST00000262811	MAST3	-20.51	1245	1265
hsa-mir-379	ENST00000259873	MRPS18B	-22.25	535	556
hsa-mir-379	ENST00000262551	OGN	-20.14	686	705
hsa-mir-379	ENST00000261188	MON2	-21.45	4651	4672
hsa-mir-379	ENST00000253110	C19orf66	-21.91	720	741
hsa-mir-379	ENST00000261226	TMCC3	-21.37	582	604
hsa-mir-379	ENST00000262735	PPARA	-24.31	3220	3240
hsa-mir-379	ENST00000256649	TRIM45	-20.34	219	238
hsa-mir-379	ENST00000293404	NAGS	-23.76	378	396
hsa-mir-379	ENST00000280200	CD226	-20.53	75	92
hsa-mir-379	ENST00000263904	STAM2	-22.53	1341	1359
hsa-mir-379	ENST00000290438	GOLGA6	-28.1	26	47
hsa-mir-379	ENST00000268711	MED9	-20.16	1444	1463
hsa-mir-379	ENST00000294428	RAVER2	-26.79	698	722
hsa-mir-379	ENST00000272746	WIPF1	-21.51	1842	1866
hsa-mir-379	ENST00000272542	SLC20A1	-22.39	744	764
hsa-mir-379	ENST00000293748	SYNGAP1	-24.7	5288	5309
hsa-mir-379	ENST00000297632	TMEM65	-23.38	2197	2222
hsa-mir-379	ENST00000297195	SLC29A4	-22.19	231	261
hsa-mir-379	ENST00000292357	PEAR1	-25.15	147	168
hsa-mir-379	ENST00000279804	CTF1	-20.8	491	514
hsa-mir-379	ENST00000288676	FAM59B	-21.95	1177	1197
hsa-mir-379	ENST00000266085	TIMP3	-23.66	2759	2782
hsa-mir-379	ENST00000263710	CLASP1	-21.09	2400	2419
hsa-mir-379	ENST00000288502	C9orf91	-21.64	579	602
hsa-mir-379	ENST00000295522	CLDN1	-20.9	1318	1338
hsa-mir-379	ENST00000298573	DUSP16	-21.26	1964	1985
hsa-mir-379	ENST00000285013	SLFN13	-21.35	3493	3513
hsa-mir-379	ENST00000274849	ABT1	-21.83	36	53
hsa-mir-379	ENST00000296096	TCF23	-20.58	40	63
hsa-mir-379	ENST00000286186	CASP10	-20.39	3477	3500
hsa-mir-379	ENST00000295012	C1orf145	-20.52	151	172
hsa-mir-379	ENST00000287585	LHFPL4	-21.02	974	1002
hsa-mir-379	ENST00000264926	RAD18	-20.82	881	900
hsa-mir-379	ENST00000283441	ZDHHC11	-20.28	67	87
hsa-mir-379	ENST00000297416	ATXN7L1	-21.42	432	457
hsa-mir-379	ENST00000266119	AL662859.5	-20.07	130	151
hsa-mir-379	ENST00000265734	CDK6	-20.42	6523	6543
hsa-mir-379	ENST00000264468	CD86	-21.31	529	554
hsa-mir-379	ENST00000272091	C1orf55	-20.77	19	42
hsa-mir-379	ENST00000288561	AC009220.10	-20.73	8993	9015
hsa-mir-379	ENST00000268079	GOLGA6B	-28.1	26	47
hsa-mir-379	ENST00000303521	SCAPER	-21.96	1255	1278
hsa-mir-379	ENST00000306030	SNX29	-21.39	239	258
hsa-mir-379	ENST00000306833	DENND5B	-20.54	876	897
hsa-mir-379	ENST00000310413	B4GALT3	-20.75	675	693
hsa-mir-379	ENST00000324003	KCNJ1	-20.55	99	119
hsa-mir-379	ENST00000323482	ACSS1	-20.35	1174	1194
hsa-mir-379	ENST00000324036	KCNJ1	-20.55	99	119
hsa-mir-379	ENST00000316999	SMAP1	-22.89	959	979
hsa-mir-379	ENST00000306938	ZNF131	-21.22	505	523
hsa-mir-379	ENST00000305883	KLF11	-21.75	1192	1212
hsa-mir-379	ENST00000311151	DPYSL2	-20.83	890	909
hsa-mir-379	ENST00000305934	UBE2E3	-21.72	266	288
hsa-mir-379	ENST00000306243	D4ST1	-20.48	302	324
hsa-mir-379	ENST00000318218	CYFIP2	-20.63	524	546
hsa-mir-379	ENST00000304808	PAFAH1B2	-21.05	2285	2304
hsa-mir-379	ENST00000326176	C19orf66	-21.91	720	741
hsa-mir-379	ENST00000320591	C12orf53	-22.12	963	982
hsa-mir-379	ENST00000325239	C10orf64	-22.51	297	318
hsa-mir-379	ENST00000299871	ZNF211	-21.77	236	255
hsa-mir-379	ENST00000325823	PDXDC1	-20.22	264	287
hsa-mir-379	ENST00000313728	CASP10	-20.39	3477	3500
hsa-mir-379	ENST00000323571	WIPF2	-20.97	1132	1152
hsa-mir-379	ENST00000319769	B4GALT3	-20.75	2	20
hsa-mir-379	ENST00000305963	TMEM32	-20.13	553	576
hsa-mir-379	ENST00000320285	AGPAT4	-21.91	3053	3073
hsa-mir-379	ENST00000301923	TNRC6B	-20.32	429	449
hsa-mir-379	ENST00000311688	TRIM14	-21.98	2108	2129
hsa-mir-379	ENST00000305426	PNMA2	-20.23	1541	1561
hsa-mir-379	ENST00000345080	LIN28B	-20.71	26	49
hsa-mir-379	ENST00000342348	NADK	-20.7	167	194
hsa-mir-379	ENST00000341717	MYO7A	-20.2	485	505
hsa-mir-379	ENST00000344111	COX19	-24.94	1252	1274
hsa-mir-379	ENST00000336126	PCGF5	-23.2	610	631
hsa-mir-379	ENST00000342136	IFNAR2	-21.34	263	288
hsa-mir-379	ENST00000341477	GUP1	-22.96	126	146
hsa-mir-379	ENST00000330871	SOCS3	-23.69	625	645
hsa-mir-379	ENST00000341469	TRIM14	-21.98	2302	2323
hsa-mir-379	ENST00000343930	GK5	-20.27	210	232
hsa-mir-379	ENST00000344523	NR6A1	-20.63	738	758
hsa-mir-379	ENST00000342248	AL662859.5	-20.07	315	336
hsa-mir-379	ENST00000344908	MAP3K2	-21.24	526	550
hsa-mir-379	ENST00000344505	DNMT3B	-20.28	301	321
hsa-mir-379	ENST00000328403	BTBD9	-22.11	401	421
hsa-mir-379	ENST00000338302	PEAR1	-25.15	147	168
hsa-mir-379	ENST00000327575	IL28RA	-20.01	1575	1599
hsa-mir-379	ENST00000334188	TTC31	-21.87	1132	1157
hsa-mir-379	ENST00000338315	AC104665.3	-22.67	1183	1205
hsa-mir-379	ENST00000330540	CD86	-21.31	529	554
hsa-mir-379	ENST00000335727	TNRC6B	-20.32	429	449
hsa-mir-379	ENST00000342852	TNFRSF6B	-22.28	355	377
hsa-mir-379	ENST00000327535	IL28RA	-20.01	878	902
hsa-mir-379	ENST00000329021	NFAM1	-21.07	4063	4083
hsa-mir-379	ENST00000328111	DNMT3B	-20.28	297	317
hsa-mir-379	ENST00000332979	SLC12A8	-20.62	783	801
hsa-mir-379	ENST00000343356	MYO7A	-20.2	485	505
hsa-mir-379	ENST00000339995	EIF4G2	-24.42	166	188
hsa-mir-379	ENST00000342101	IFNAR2	-21.34	960	985
hsa-mir-379	ENST00000332811	ZNRF3	-20.14	1307	1325
hsa-mir-379	ENST00000336278	SNTB2	-25.59	158	178
hsa-mir-379	ENST00000333129	FIGN	-24.95	1551	1573
hsa-mir-379	ENST00000343908	AL732442.7-201	-22.25	535	556
hsa-mir-379	ENST00000336689	DDEFL1	-20.57	146	167
hsa-mir-379	ENST00000339924	KIR2DS4	-24.91	412	430
hsa-mir-379	ENST00000345041	FAM83G	-21.03	938	957
hsa-mir-379	ENST00000339561	CLIC5	-20.88	767	786
hsa-mir-379	ENST00000343305	IL7R	-22.18	468	487
hsa-mir-379	ENST00000332884	CYP2U1	-23.18	2951	2972
hsa-mir-379	ENST00000327800	AL845353.7-202	-22.25	535	556
hsa-mir-379	ENST00000330236	ZNF192	-22.02	1211	1230
hsa-mir-379	ENST00000328345	POU3F2	-21.76	829	848
hsa-mir-379	ENST00000355469	AL022316.2	-21.07	2372	2392
hsa-mir-379	ENST00000357754	AC005691.1	-20.93	941	963
hsa-mir-379	ENST00000357421	MCART6	-22.56	1052	1076
hsa-mir-379	ENST00000357826	AL773578.1	-22.52	1552	1577
hsa-mir-379	ENST00000358342	MYO7A	-20.2	485	505
hsa-mir-379	ENST00000347302	ZNF211	-21.77	236	255
hsa-mir-379	ENST00000355197	AQP10	-22.56	259	280
hsa-mir-379	ENST00000351797	FAM114A2	-25.48	773	792
hsa-mir-379	ENST00000356049	C13orf35	-21.96	914	938
hsa-mir-379	ENST00000356402	PRPF40A	-22.78	2127	2147
hsa-mir-379	ENST00000356073	TCF4	-20.67	2450	2470
hsa-mir-379	ENST00000353855	DNMT3B	-20.28	297	317
hsa-mir-379	ENST00000347310	IL23R	-21.7	189	208
hsa-mir-379	ENST00000355014	SEMA4A	-20.65	181	202
hsa-mir-379	ENST00000347422	DPP3	-21.06	240	258
hsa-mir-379	ENST00000345732	MS4A1	-20.69	660	681
hsa-mir-379	ENST00000354452	TCF4	-20.67	2450	2470
hsa-mir-379	ENST00000347377	CYFIP2	-20.63	524	546
hsa-mir-379	ENST00000348286	DNMT3B	-20.28	297	317
hsa-mir-379	ENST00000346817	CASP10	-20.39	3477	3500
hsa-mir-379	ENST00000356357	KIAA0317	-22.81	171	191
hsa-mir-379	ENST00000369454	RAB39B	-22.28	1426	1444
hsa-mir-379	ENST00000368285	SEMA4A	-20.65	181	202
hsa-mir-379	ENST00000359901	ANKRD36B	-20.06	3293	3313
hsa-mir-379	ENST00000360578	TPPP	-21.64	1287	1307
hsa-mir-379	ENST00000370357	PASD1	-21.27	281	302
hsa-mir-379	ENST00000368284	SEMA4A	-20.65	181	202
hsa-mir-379	ENST00000366818	C1orf55	-20.77	19	42
hsa-mir-379	ENST00000359961	PRPF40A	-22.78	2127	2147
hsa-mir-379	ENST00000360132	CASP10	-20.39	4132	4155
hsa-mir-379	ENST00000360669	FAM153A	-20.72	1125	1144
hsa-mir-379	ENST00000366910	MOSC1	-22.91	288	310
hsa-mir-379	ENST00000368283	SEMA4A	-20.65	181	202
hsa-mir-379	ENST00000368820	LINGO4	-21.93	567	591
hsa-mir-379	ENST00000368282	SEMA4A	-20.65	181	202
hsa-mir-379	ENST00000367230	MTRF1L	-21.34	1665	1685
hsa-mir-379	ENST00000360510	DPP3	-21.06	240	258
hsa-mir-379	ENST00000367998	B4GALT3	-20.75	2	20
hsa-mir-379	ENST00000366882	PDE10A	-21.58	2121	2142
hsa-mir-379	ENST00000359646	RBM12	-22.19	736	758
hsa-mir-379	ENST00000369464	TRIM45	-20.34	219	238
hsa-mir-379	ENST00000369357	MDN1	-20.52	12002	12022
hsa-mir-379	ENST00000369626	SLC16A1	-20.19	58	79
hsa-mir-379	ENST00000360502	SLFN13	-21.35	3493	3513
hsa-mir-379	ENST00000369461	TRIM45	-20.34	219	238
hsa-mir-379	ENST00000366817	C1orf55	-20.77	19	42
hsa-mir-379	ENST00000360954	HS3ST3B1	-22.72	1236	1264
hsa-mir-379	ENST00000370325	GABRE	-25.11	411	430
hsa-mir-379	ENST00000366598	GNG4	-25.38	1726	1745
hsa-mir-379	ENST00000360167	MFRP	-20.74	1358	1378
hsa-mir-379	ENST00000368286	SEMA4A	-20.65	181	202
hsa-mir-379	ENST00000376508	MRPS18B	-22.25	535	556
hsa-mir-379	ENST00000374049	C9orf91	-21.64	579	602
hsa-mir-379	ENST00000370452	SMAP1	-22.89	1059	1079
hsa-mir-379	ENST00000377003	ANKRD36B	-20.06	1531	1551
hsa-mir-379	ENST00000376194	CLASP1	-21.09	2400	2419
hsa-mir-379	ENST00000375165	C9orf97	-20.7	231	249
hsa-mir-379	ENST00000371130	ODZ1	-22.5	607	624
hsa-mir-379	ENST00000376303	SYP	-20.19	1456	1480
hsa-mir-379	ENST00000374104	RBM12	-22.19	736	758
hsa-mir-379	ENST00000373477	YARS	-20.1	462	483
hsa-mir-379	ENST00000376727	ACSS1	-20.35	1174	1194
hsa-mir-379	ENST00000371054	SLIT1	-21.59	1109	1135
hsa-mir-379	ENST00000371002	IL23R	-21.7	905	924
hsa-mir-379	ENST00000374114	RBM12	-22.19	736	758
hsa-mir-379	ENST00000376951	MAML1	-21.41	4083	4101
hsa-mir-379	ENST00000376951	MAML1	-20.6	3785	3807
hsa-mir-379	ENST00000376398	FAM182A	-22.77	540	563
hsa-mir-379	ENST00000376398	FAM182A	-22.93	1340	1364
hsa-mir-379	ENST00000371072	RAVER2	-26.79	698	722
hsa-mir-379	ENST00000370455	SMAP1	-22.89	959	979
hsa-mir-379	ENST00000371205	ENTPD1	-22.95	8168	8189
hsa-mir-379	ENST00000376220	MYO7A	-20.2	1460	1480
hsa-mir-379	ENST00000375790	MKX	-22.26	1122	1146
hsa-mir-379	ENST00000381826	GDNF	-21.04	1573	1599
hsa-mir-379	ENST00000382675	AC008021.10	-21.18	389	412
hsa-mir-379	ENST00000382049	TIMP3	-23.66	2787	2810
hsa-mir-379	ENST00000377384	CBWD5	-24.22	395	415
hsa-mir-379	ENST00000379426	TMEM170B	-20.51	3411	3431
hsa-mir-379	ENST00000377918	PCDH17	-22.38	1244	1268
hsa-mir-379	ENST00000381647	C5orf51	-20.27	683	699
hsa-mir-379	ENST00000382671	PSMD13	-20.35	288	313
hsa-mir-379	ENST00000377726	KRTAP4-2	-21.25	146	167
hsa-mir-379	ENST00000383662	CD86	-21.31	529	554
hsa-mir-379	ENST00000382393	CBWD1	-24.22	400	420
hsa-mir-379	ENST00000383428	AL732442.7-201	-22.25	535	556
hsa-mir-379	ENST00000382545	KCNA1	-22.74	2170	2193
hsa-mir-379	ENST00000380861	WWC3	-21.11	2627	2653
hsa-mir-379	ENST00000380804	BRWD1	-22.41	1776	1801
hsa-mir-379	ENST00000380353	ELP3	-20.4	619	639
hsa-mir-379	ENST00000380681	FAM59B	-21.95	1177	1197
hsa-mir-379	ENST00000377576	CYFIP2	-20.63	524	546
hsa-mir-379	ENST00000377199	TRIM27	-20.07	130	151
hsa-mir-379	ENST00000380722	AL049775.2	-21.88	1359	1379
hsa-mir-379	ENST00000382241	IFNAR2	-21.34	263	288
hsa-mir-379	ENST00000389082	DENND5B	-20.54	876	897
hsa-mir-379	ENST00000378161	NPHP4	-20.87	1121	1140
hsa-mir-379	ENST00000392415	UBE2E3	-21.72	266	288
hsa-mir-379	ENST00000395019	CTF1	-20.8	491	514
hsa-mir-379	ENST00000389939	MS4A1	-20.69	660	681
hsa-mir-379	ENST00000392664	KCNJ1	-20.55	99	119
hsa-mir-379	ENST00000393518	FAM153A	-20.72	1125	1144
hsa-mir-379	ENST00000392665	KCNJ1	-20.55	99	119
hsa-mir-379	ENST00000392548	WIPF1	-21.51	1842	1866
hsa-mir-379	ENST00000392547	WIPF1	-21.51	1842	1866
hsa-mir-379	ENST00000393627	CD86	-21.31	529	554
hsa-mir-379	ENST00000392704	LIN28B	-20.71	26	49
hsa-mir-379	ENST00000393520	FAM153A	-20.72	1125	1144
hsa-mir-379	ENST00000391527	AC093168.3	-22.36	341	361
hsa-mir-379	ENST00000392725	FIGN	-24.95	1551	1573
hsa-mir-379	ENST00000393469	SLC12A8	-20.62	783	801
hsa-mir-379	ENST00000395227	IL23R	-21.7	189	208
hsa-mir-379	ENST00000394103	WIPF2	-20.97	1132	1152
hsa-mir-379	ENST00000395064	ZBTB9	-24.7	672	693
hsa-mir-379	ENST00000396000	PPARA	-24.31	3220	3240
hsa-mir-379	ENST00000392726	FIGN	-24.95	1551	1573
hsa-mir-379	ENST00000392705	LIN28B	-20.71	26	49
hsa-mir-379	ENST00000394670	ZNF207	-20.05	11907	11928
hsa-mir-379	ENST00000395020	CTF1	-20.8	491	514
hsa-mir-379	ENST00000393263	NAP1L1	-21.04	25	45
hsa-mir-379	ENST00000392666	KCNJ1	-20.55	99	119
hsa-mir-379	ENST00000395001	MS4A14	-21.07	561	586
hsa-mir-379	ENST00000393892	CNP	-20.41	2086	2109
hsa-mir-379	ENST00000391703	ZNF211	-21.77	236	255
hsa-mir-379	ENST00000393632	MON2	-21.45	4651	4672
hsa-mir-379	ENST00000393629	MON2	-21.45	4651	4672
hsa-mir-379	ENST00000400868	KIR2DS1	-24.91	412	430
hsa-mir-379	ENST00000401533	FAM59B	-21.95	1177	1197
hsa-mir-379	ENST00000399544	AC093376.5	-21.73	160	181
hsa-mir-379	ENST00000396872	SLC29A4	-22.19	231	261
hsa-mir-379	ENST00000397587	CLASP1	-21.09	2400	2419
hsa-mir-379	ENST00000400594	AL845353.7-202	-22.25	535	556
hsa-mir-379	ENST00000400140	TNRC6B	-20.32	429	449
hsa-mir-379	ENST00000404362	MME	-21.64	263	287
hsa-mir-379	ENST00000400832	KIR2DS2	-24.91	412	430
hsa-mir-379	ENST00000397881	C19orf66	-21.91	720	741
hsa-mir-379	ENST00000400720	BX000360.7	-20.07	130	151
hsa-mir-379	ENST00000399275	SMAD9	-25.97	635	656
hsa-mir-379	ENST00000400574	ABCC13	-22.48	159	183
hsa-mir-379	ENST00000400719	BX000360.7	-20.07	315	336
hsa-mir-379	ENST00000400833	KIR2DS2	-24.91	412	430
hsa-mir-379	ENST00000398613	WWC3	-21.11	2627	2653
hsa-mir-379	ENST00000400867	KIR2DS1	-24.91	412	430
hsa-mir-379	ENST00000399378	KIF13A	-20.47	1320	1347
hsa-mir-379	ENST00000396410	PDXDC1	-20.22	264	287
hsa-mir-379	ENST00000396525	EIF4G2	-24.42	166	188
hsa-mir-379	ENST00000399534	ZNF131	-21.22	505	523
hsa-mir-379	ENST00000409111	HECW2	-21.98	1068	1088
hsa-mir-379	ENST00000407277	TMEM195	-20.77	19	40
hsa-mir-379	ENST00000409095	SLC20A1	-22.39	582	602
hsa-mir-379	ENST00000409284	CCDC141	-20.76	2093	2113
hsa-mir-379	ENST00000407555	B4GALT3	-20.75	2	20
hsa-mir-379	ENST00000410003	TTC31	-21.87	2117	2142
hsa-mir-379	ENST00000410062	UBE2E3	-21.72	198	220
hsa-mir-379	ENST00000409619	MYO7A	-20.2	485	505
hsa-mir-379	ENST00000409638	STK16	-20.8	1004	1023
hsa-mir-379	ENST00000409947	MAP3K2	-21.24	526	550
hsa-mir-379	ENST00000406567	PREB	-21.03	543	566
hsa-mir-379	ENST00000409247	UBE2E3	-21.72	266	288
hsa-mir-379	ENST00000407236	PPARA	-24.31	3220	3240
hsa-mir-379	ENST00000407981	MOSC1	-22.91	288	310
hsa-mir-379	ENST00000410080	PRPF40A	-22.78	2127	2147
hsa-mir-379	ENST00000406116	RPS6KB1	-22.81	303	325
hsa-mir-379	ENST00000406453	SLC29A4	-22.19	231	261
hsa-mir-379	ENST00000409709	MYO7A	-20.2	485	505
hsa-mir-379	ENST00000407684	FAM59B	-21.95	1177	1197
hsa-mir-411	ENST00000214870	ABLIM1	-21.01	1969	1990
hsa-mir-411	ENST00000232217	RBP2	-21.31	41	61
hsa-mir-411	ENST00000261210	TMPO	-22.46	1131	1155
hsa-mir-411	ENST00000261482	REEP5	-25.74	571	592
hsa-mir-411	ENST00000259053	LY75	-22.08	1182	1202
hsa-mir-411	ENST00000257430	APC	-21.69	1948	1971
hsa-mir-411	ENST00000251772	PLXNA1	-21.77	2492	2511
hsa-mir-411	ENST00000290881	AC074143.5	-21.21	566	585
hsa-mir-411	ENST00000264409	AGPAT9	-21.61	427	446
hsa-mir-411	ENST00000287934	FZD1	-22.75	1525	1545
hsa-mir-411	ENST00000274938	SCUBE3	-22.26	609	632
hsa-mir-411	ENST00000276681	MAL2	-20.07	22	47
hsa-mir-411	ENST00000287957	GATAD1	-20.62	2527	2556
hsa-mir-411	ENST00000275579	41166	-24.08	2222	2244
hsa-mir-411	ENST00000296127	ZDHHC3	-20.83	305	327
hsa-mir-411	ENST00000320892	RNF144A	-21.29	1786	1809
hsa-mir-411	ENST00000309755	KLHL3	-23.38	360	382
hsa-mir-411	ENST00000323374	SPHK1	-20.99	8	33
hsa-mir-411	ENST00000306014	DDX54	-20.31	390	410
hsa-mir-411	ENST00000306172	CCDC91	-20.23	528	548
hsa-mir-411	ENST00000316554	C12orf68	-26.72	917	938
hsa-mir-411	ENST00000321348	CYBRD1	-20.52	287	309
hsa-mir-411	ENST00000318866	DTL	-20.67	1484	1505
hsa-mir-411	ENST00000308659	BCL2L11	-22.09	3805	3832
hsa-mir-411	ENST00000308644	MRPL30	-20.46	531	549
hsa-mir-411	ENST00000343315	TMPO	-22.46	1131	1155
hsa-mir-411	ENST00000336585	ABLIM1	-21.01	1969	1990
hsa-mir-411	ENST00000333911	TXNDC6	-20.05	23	45
hsa-mir-411	ENST00000341233	SLC16A12	-20.49	2415	2435
hsa-mir-411	ENST00000342790	ZDHHC3	-20.83	305	327
hsa-mir-411	ENST00000338148	MRPL30	-20.46	531	549
hsa-mir-411	ENST00000354276	PLA2G4C	-22.1	25	44
hsa-mir-411	ENST00000357682	BCL2L11	-22.09	3805	3832
hsa-mir-411	ENST00000354827	BTRC	-22.52	3171	3194
hsa-mir-411	ENST00000354827	BTRC	-20.32	175	195
hsa-mir-411	ENST00000354300	PPTC7	-20.24	393	415
hsa-mir-411	ENST00000369317	TXNIP	-23.37	846	868
hsa-mir-411	ENST00000369443	GDAP2	-21.45	830	849
hsa-mir-411	ENST00000369260	ABLIM1	-21.01	1969	1990
hsa-mir-411	ENST00000369262	ABLIM1	-21.01	1969	1990
hsa-mir-411	ENST00000361292	TMEM79	-22.81	475	500
hsa-mir-411	ENST00000369263	ABLIM1	-21.01	1969	1990
hsa-mir-411	ENST00000369252	ABLIM1	-21.01	1969	1990
hsa-mir-411	ENST00000370183	BTRC	-22.52	3171	3194
hsa-mir-411	ENST00000370183	BTRC	-20.32	175	195
hsa-mir-411	ENST00000366991	DTL	-20.67	157	178
hsa-mir-411	ENST00000370187	BTRC	-22.52	3171	3194
hsa-mir-411	ENST00000370187	BTRC	-20.32	175	195
hsa-mir-411	ENST00000370060	L1CAM	-27.54	1038	1061
hsa-mir-411	ENST00000369257	ABLIM1	-21.01	1969	1990
hsa-mir-411	ENST00000369267	ABLIM1	-21.01	1969	1990
hsa-mir-411	ENST00000367474	SAMD5	-22.66	1444	1467
hsa-mir-411	ENST00000369265	ABLIM1	-21.01	1969	1990
hsa-mir-411	ENST00000360167	MFRP	-22.29	1332	1351
hsa-mir-411	ENST00000369266	ABLIM1	-21.01	1969	1990
hsa-mir-411	ENST00000375252	CYBRD1	-20.52	465	487
hsa-mir-411	ENST00000371172	OPALIN	-20.73	1748	1778
hsa-mir-411	ENST00000377271	UBA1	-20.42	945	962
hsa-mir-411	ENST00000388813	GPR56	-20.26	728	753
hsa-mir-411	ENST00000379694	GPR56	-20.26	728	753
hsa-mir-411	ENST00000388975	41166	-24.08	2222	2244
hsa-mir-411	ENST00000381259	CCDC91	-20.23	528	548
hsa-mir-411	ENST00000388812	GPR56	-20.26	728	753
hsa-mir-411	ENST00000379696	GPR56	-20.26	728	753
hsa-mir-411	ENST00000379638	REEP5	-25.74	571	592
hsa-mir-411	ENST00000377208	POU4F1	-20.04	1913	1934
hsa-mir-411	ENST00000382084	RFPL3S	-26.83	141	166
hsa-mir-411	ENST00000381256	CCDC91	-20.23	528	548
hsa-mir-411	ENST00000393256	BCL2L11	-22.09	3805	3832
hsa-mir-411	ENST00000393870	OPALIN	-20.73	1748	1778
hsa-mir-411	ENST00000392952	ABLIM1	-21.01	1969	1990
hsa-mir-411	ENST00000392759	RBM33	-22.52	441	465
hsa-mir-411	ENST00000393441	BTRC	-22.52	3171	3194
hsa-mir-411	ENST00000393441	BTRC	-20.32	175	195
hsa-mir-411	ENST00000393409	PLXNA1	-21.77	2492	2511
hsa-mir-411	ENST00000393053	TMPO	-22.46	1131	1155
hsa-mir-411	ENST00000394016	EXOC3L	-21.21	2939	2958
hsa-mir-411	ENST00000394016	EXOC3L	-20.28	1955	1976
hsa-mir-411	ENST00000393990	WDR54	-20.74	452	475
hsa-mir-411	ENST00000395226	AGPAT9	-21.61	427	446
hsa-mir-411	ENST00000392496	SPHK1	-20.99	8	33
hsa-mir-411	ENST00000394937	KLHL3	-23.38	360	382
hsa-mir-411	ENST00000394681	SCUBE3	-22.26	609	632
hsa-mir-411	ENST00000393871	OPALIN	-20.73	1748	1778
hsa-mir-411	ENST00000391430	AC010491.4	-20.18	1084	1109
hsa-mir-411	ENST00000392955	ABLIM1	-21.01	1969	1990
hsa-mir-411	ENST00000396842	EAF1	-22.84	2763	2785
hsa-mir-411	ENST00000403894	CDIPT	-22.51	435	457
hsa-mir-411	ENST00000404162	HOXD12	-21.25	80	99
hsa-mir-411	ENST00000400234	RFPL3S	-26.83	141	166
hsa-mir-411	ENST00000405154	RASSF8	-21.4	878	899
hsa-mir-411	ENST00000404892	HOXD12	-21.25	285	304
hsa-mir-411	ENST00000408038	BTRC	-22.52	3171	3194
hsa-mir-411	ENST00000408038	BTRC	-20.32	175	195
hsa-mir-411	ENST00000409484	CYBRD1	-20.52	287	309
hsa-mir-411	ENST00000406369	SLC30A6	-21.19	2025	2044
hsa-mir-299-5p	ENST00000221232	CNOT3	-21.25	202	230
hsa-mir-299-5p	ENST00000223095	SERPINE1	-20.27	121	142
hsa-mir-299-5p	ENST00000228280	KITLG	-22.28	3621	3653
hsa-mir-299-5p	ENST00000225724	GOSR1	-21.32	253	273
hsa-mir-299-5p	ENST00000253159	ZNF236	-20.26	638	661
hsa-mir-299-5p	ENST00000258457	C2orf49	-20.83	2217	2241
hsa-mir-299-5p	ENST00000262929	SIRPB1	-20.38	289	314
hsa-mir-299-5p	ENST00000261461	PPP2R5A	-20.52	589	610
hsa-mir-299-5p	ENST00000269141	CDH2	-20.2	332	360
hsa-mir-299-5p	ENST00000293880	SSRP1	-21.91	303	327
hsa-mir-299-5p	ENST00000283415	AYTL2	-21.84	1641	1664
hsa-mir-299-5p	ENST00000290524	RFX5	-21.6	1258	1285
hsa-mir-299-5p	ENST00000299440	RAG1	-20.69	2820	2842
hsa-mir-299-5p	ENST00000265087	STC2	-20.25	2086	2109
hsa-mir-299-5p	ENST00000281129	C14orf145	-20.96	154	174
hsa-mir-299-5p	ENST00000272521	TMEM177	-23.06	217	242
hsa-mir-299-5p	ENST00000326237	AC022007.5-201	-21.98	1821	1841
hsa-mir-299-5p	ENST00000314011	ZNF436	-21.7	101	125
hsa-mir-299-5p	ENST00000318962	ALS2CL	-20.41	556	577
hsa-mir-299-5p	ENST00000319406	LYCAT	-20.2	1309	1336
hsa-mir-299-5p	ENST00000330636	LYRM4	-21.78	109	132
hsa-mir-299-5p	ENST00000328668	ARSI	-22.75	152	171
hsa-mir-299-5p	ENST00000326877	LCORL	-21.04	894	915
hsa-mir-299-5p	ENST00000340424	SIRPB1	-20.38	289	314
hsa-mir-299-5p	ENST00000333026	DGAT2L6	-20.05	448	471
hsa-mir-299-5p	ENST00000336034	DEDD2	-20.42	152	179
hsa-mir-299-5p	ENST00000337273	TNPO1	-22.4	93	115
hsa-mir-299-5p	ENST00000334286	EDNRB	-20.44	1693	1715
hsa-mir-299-5p	ENST00000327536	TNFAIP8L3	-20.47	292	313
hsa-mir-299-5p	ENST00000337320	RAD9B	-20.47	111	133
hsa-mir-299-5p	ENST00000357721	C12orf72	-22.62	4814	4835
hsa-mir-299-5p	ENST00000357826	AL773578.1	-22.87	763	785
hsa-mir-299-5p	ENST00000357166	ZDHHC9	-23.51	1367	1388
hsa-mir-299-5p	ENST00000357116	KITLG	-22.28	3621	3653
hsa-mir-299-5p	ENST00000347404	KITLG	-22.28	3621	3653
hsa-mir-299-5p	ENST00000358071	RAD9B	-20.47	111	133
hsa-mir-299-5p	ENST00000358145	STMN3	-20.25	270	298
hsa-mir-299-5p	ENST00000361131	PPP1R14C	-21.43	988	1007
hsa-mir-299-5p	ENST00000370214	ABCD3	-20.65	294	314
hsa-mir-299-5p	ENST00000366977	NSL1	-20.73	9024	9051
hsa-mir-299-5p	ENST00000374156	C10orf128	-20.23	1487	1510
hsa-mir-299-5p	ENST00000374608	ZNF436	-21.7	101	125
hsa-mir-299-5p	ENST00000374609	ZNF436	-21.7	101	125
hsa-mir-299-5p	ENST00000376730	GCNT1	-21.38	3274	3301
hsa-mir-299-5p	ENST00000373060	FOXP4	-20.23	3365	3386
hsa-mir-299-5p	ENST00000373057	FOXP4	-20.23	3365	3386
hsa-mir-299-5p	ENST00000374990	TGFBR1	-21.23	2437	2460
hsa-mir-299-5p	ENST00000376634	VPS13A	-21.24	260	281
hsa-mir-299-5p	ENST00000375213	ZAK	-23.51	1093	1118
hsa-mir-299-5p	ENST00000374994	TGFBR1	-21.23	2437	2460
hsa-mir-299-5p	ENST00000373063	FOXP4	-20.23	3365	3386
hsa-mir-299-5p	ENST00000376812	AC079315.30	-20.58	1636	1658
hsa-mir-299-5p	ENST00000381603	SIRPB1	-20.38	289	314
hsa-mir-299-5p	ENST00000380835	C14orf148	-22.13	432	456
hsa-mir-299-5p	ENST00000381605	SIRPB1	-20.38	289	314
hsa-mir-299-5p	ENST00000382368	FBXL18	-23.7	4411	4431
hsa-mir-299-5p	ENST00000383742	ALS2CL	-20.41	556	577
hsa-mir-299-5p	ENST00000380503	INO80E	-23.8	1255	1281
hsa-mir-299-5p	ENST00000377211	EDNRB	-20.44	1693	1715
hsa-mir-299-5p	ENST00000380752	SLC7A1	-22.3	716	741
hsa-mir-299-5p	ENST00000378535	KITLG	-22.28	3621	3653
hsa-mir-299-5p	ENST00000396246	GNL3L	-22.24	2691	2721
hsa-mir-299-5p	ENST00000396346	TNPO1	-22.4	93	115
hsa-mir-299-5p	ENST00000392342	SFRS14	-20.1	711	731
hsa-mir-299-5p	ENST00000394233	ABCD3	-20.65	294	314
hsa-mir-299-5p	ENST00000395905	LRRC2	-22.5	1858	1888
hsa-mir-299-5p	ENST00000399380	CDH2	-20.2	332	360
hsa-mir-299-5p	ENST00000400614	AP001005.6-202	-22.63	99	127
hsa-mir-299-5p	ENST00000399222	MAMDC1	-21.38	673	694
hsa-mir-299-5p	ENST00000398784	ZNF771	-20.56	316	335
hsa-mir-299-5p	ENST00000399799	ROCK1	-22.63	24	52
hsa-mir-299-5p	ENST00000401466	TMEM177	-23.06	217	242
hsa-mir-299-5p	ENST00000403271	DEDD2	-20.42	152	179
hsa-mir-299-5p	ENST00000399232	MAMDC1	-21.38	673	694
hsa-mir-299-5p	ENST00000402456	PSG6	-21.64	1291	1312
hsa-mir-299-5p	ENST00000409073	PQLC1	-20.16	1512	1542
hsa-mir-299-5p	ENST00000409261	AC010974.9	-21.11	711	737
hsa-mir-299-5p	ENST00000406403	CNOT3	-21.25	202	230
hsa-mir-299-5p	ENST00000409300	RAD9B	-20.47	111	133
hsa-mir-299-5p	ENST00000409425	RAD9B	-20.47	111	133
hsa-mir-299-5p	ENST00000409246	RAD9B	-20.47	111	133
hsa-mir-299-3p	ENST00000000412	M6PR	-23.06	685	707
hsa-mir-299-3p	ENST00000007264	RPUSD1	-20.29	235	256
hsa-mir-299-3p	ENST00000164227	BCL3	-23.89	234	254
hsa-mir-299-3p	ENST00000155840	KCNQ1	-21.32	237	257
hsa-mir-299-3p	ENST00000061240	TLL1	-23.33	2345	2367
hsa-mir-299-3p	ENST00000179259	C12orf5	-24.39	121	141
hsa-mir-299-3p	ENST00000216024	DMC1	-22.23	85	104
hsa-mir-299-3p	ENST00000215917	SRRD	-22.03	120	148
hsa-mir-299-3p	ENST00000222584	SP4	-23.47	3104	3125
hsa-mir-299-3p	ENST00000216410	GNPNAT1	-23	435	458
hsa-mir-299-3p	ENST00000216180	PNPLA3	-24	1112	1134
hsa-mir-299-3p	ENST00000219252	POLR2C	-22.08	658	679
hsa-mir-299-3p	ENST00000228280	KITLG	-22.26	988	1014
hsa-mir-299-3p	ENST00000248211	ZNF10	-21.87	1967	1989
hsa-mir-299-3p	ENST00000233535	SLC30A3	-21.68	418	439
hsa-mir-299-3p	ENST00000248139	RAB40C	-21.7	627	652
hsa-mir-299-3p	ENST00000245663	ZBTB46	-23.57	1435	1463
hsa-mir-299-3p	ENST00000240719	ZNF549	-22.55	447	472
hsa-mir-299-3p	ENST00000226247	FOXN1	-20.37	321	342
hsa-mir-299-3p	ENST00000226247	FOXN1	-20.03	46	66
hsa-mir-299-3p	ENST00000233607	APC2	-25.83	2149	2170
hsa-mir-299-3p	ENST00000238483	APC2	-25.83	6449	6470
hsa-mir-299-3p	ENST00000244527	SLC17A1	-22.89	131	152
hsa-mir-299-3p	ENST00000225740	ALDH3A1	-20.01	136	158
hsa-mir-299-3p	ENST00000229812	STK38	-20.6	1827	1855
hsa-mir-299-3p	ENST00000234454	SPR	-23.6	428	453
hsa-mir-299-3p	ENST00000244571	AARS2	-20.91	58	79
hsa-mir-299-3p	ENST00000244571	AARS2	-22.31	1	26
hsa-mir-299-3p	ENST00000226258	MYO15B	-20.2	110	131
hsa-mir-299-3p	ENST00000240123	SORBS3	-20.02	700	726
hsa-mir-299-3p	ENST00000242059	SCRN1	-22.76	3194	3214
hsa-mir-299-3p	ENST00000225893	HNF1B	-22.37	426	447
hsa-mir-299-3p	ENST00000232854	HEMK1	-20.41	3560	3585
hsa-mir-299-3p	ENST00000231061	SPARC	-23.04	1699	1719
hsa-mir-299-3p	ENST00000236693	COLEC11	-23.08	9	37
hsa-mir-299-3p	ENST00000233616	AC005041.2-201	-21.74	129	150
hsa-mir-299-3p	ENST00000232766	KLHL18	-27.61	822	842
hsa-mir-299-3p	ENST00000232461	GNAT1	-21.05	563	583
hsa-mir-299-3p	ENST00000252034	ELN	-21.55	833	852
hsa-mir-299-3p	ENST00000253130	DUSP9	-20.73	477	496
hsa-mir-299-3p	ENST00000255476	RFXAP	-21.72	441	460
hsa-mir-299-3p	ENST00000262519	SETD1A	-22.58	76	99
hsa-mir-299-3p	ENST00000254663	SCLY	-24.23	216	236
hsa-mir-299-3p	ENST00000254663	SCLY	-24.13	272	292
hsa-mir-299-3p	ENST00000263196	DGCR2	-21.93	1758	1783
hsa-mir-299-3p	ENST00000254079	PPP1R1B	-21.84	245	270
hsa-mir-299-3p	ENST00000253778	GFPT2	-27.42	80	100
hsa-mir-299-3p	ENST00000252854	OLFM1	-20.45	564	586
hsa-mir-299-3p	ENST00000251375	LILRA1	-21.22	282	301
hsa-mir-299-3p	ENST00000263102	CCDC6	-23.5	639	662
hsa-mir-299-3p	ENST00000261253	JARID1A	-22.5	3790	3810
hsa-mir-299-3p	ENST00000259806	FOXF2	-21.37	206	233
hsa-mir-299-3p	ENST00000254765	POPDC3	-24.3	378	401
hsa-mir-299-3p	ENST00000254528	EMILIN2	-20.06	86	107
hsa-mir-299-3p	ENST00000262178	VIPR2	-25.82	622	646
hsa-mir-299-3p	ENST00000257527	ADAM19	-20.78	3365	3394
hsa-mir-299-3p	ENST00000262963	PTPRS	-20.33	1021	1043
hsa-mir-299-3p	ENST00000254901	REEP2	-20.56	593	619
hsa-mir-299-3p	ENST00000262305	RAB11FIP3	-24.43	1196	1222
hsa-mir-299-3p	ENST00000262591	BCAS4	-25.42	307	328
hsa-mir-299-3p	ENST00000262197	C18orf22	-23.88	222	245
hsa-mir-299-3p	ENST00000258873	ACSBG1	-20.22	486	506
hsa-mir-299-3p	ENST00000262095	ONECUT2	-21.16	8120	8141
hsa-mir-299-3p	ENST00000251181	KIAA0284	-23.16	82	110
hsa-mir-299-3p	ENST00000261942	FAF2	-21.72	1577	1597
hsa-mir-299-3p	ENST00000261942	FAF2	-20.03	1805	1832
hsa-mir-299-3p	ENST00000254799	GRSF1	-24.33	1993	2015
hsa-mir-299-3p	ENST00000254122	FSHB	-20.93	5	27
hsa-mir-299-3p	ENST00000263046	TFAP2B	-21.36	1411	1432
hsa-mir-299-3p	ENST00000261948	ZNF346	-21	776	797
hsa-mir-299-3p	ENST00000252244	KRT1	-22.91	242	264
hsa-mir-299-3p	ENST00000260049	ILI8BP	-21.69	283	309
hsa-mir-299-3p	ENST00000262301	LMF1	-20.33	188	209
hsa-mir-299-3p	ENST00000251372	LILRA1	-21.22	282	301
hsa-mir-299-3p	ENST00000253458	KIAA0182	-24.74	244	273
hsa-mir-299-3p	ENST00000263119	CABIN1	-23.73	71	95
hsa-mir-299-3p	ENST00000261413	MRPS27	-21.46	796	823
hsa-mir-299-3p	ENST00000256463	AC034193.5	-22.57	157	186
hsa-mir-299-3p	ENST00000261188	MON2	-20.69	3905	3923
hsa-mir-299-3p	ENST00000249883	AMOTL2	-20.65	1238	1258
hsa-mir-299-3p	ENST00000257536	CCNJL	-20.87	712	734
hsa-mir-299-3p	ENST00000262735	PPARA	-20.67	3387	3408
hsa-mir-299-3p	ENST00000265198	RP3-402L9.2	-20.72	4370	4392
hsa-mir-299-3p	ENST00000265810	PDLIM2	-20.37	2957	2978
hsa-mir-299-3p	ENST00000265450	TSPAN14	-20.03	963	984
hsa-mir-299-3p	ENST00000297142	NEUROD6	-20.43	732	753
hsa-mir-299-3p	ENST00000295956	FLNB	-26.86	609	630
hsa-mir-299-3p	ENST00000269389	SECTM1	-20.16	414	435
hsa-mir-299-3p	ENST00000290607	AC090510.4-201	-23.07	247	271
hsa-mir-299-3p	ENST00000265342	FSTL4	-20.42	1122	1143
hsa-mir-299-3p	ENST00000265342	FSTL4	-20.05	699	719
hsa-mir-299-3p	ENST00000278849	INCENP	-21.13	217	239
hsa-mir-299-3p	ENST00000293748	SYNGAP1	-24.23	2303	2325
hsa-mir-299-3p	ENST00000294016	ADCY9	-24.66	662	688
hsa-mir-299-3p	ENST00000274938	SCUBE3	-22.19	541	570
hsa-mir-299-3p	ENST00000284548	OBSCN	-21.15	267	291
hsa-mir-299-3p	ENST00000266813	C12orf52	-20.47	269	292
hsa-mir-299-3p	ENST00000298861	AGBL2	-23.44	445	478
hsa-mir-299-3p	ENST00000293677	RAVER1	-25.18	518	549
hsa-mir-299-3p	ENST00000264870	F13A1	-22.62	126	147
hsa-mir-299-3p	ENST00000277458	ASB6	-22.76	2026	2049
hsa-mir-299-3p	ENST00000296402	CAMK2D	-22.15	612	631
hsa-mir-299-3p	ENST00000297477	AC093734.3-201	-21.41	2439	2460
hsa-mir-299-3p	ENST00000297229	USP49	-20.12	809	828
hsa-mir-299-3p	ENST00000264805	PDE5A	-21.73	2728	2747
hsa-mir-299-3p	ENST00000281938	HSPB8	-20.86	509	535
hsa-mir-299-3p	ENST00000274979	ANO7	-27.47	458	488
hsa-mir-299-3p	ENST00000294383	USP24	-25.53	1213	1232
hsa-mir-299-3p	ENST00000266058	SLIT1	-23.42	1951	1974
hsa-mir-299-3p	ENST00000289361	BTN3A1	-20.38	776	798
hsa-mir-299-3p	ENST00000265136	COBL	-22.43	736	760
hsa-mir-299-3p	ENST00000275493	EGFR	-22.61	829	849
hsa-mir-299-3p	ENST00000293825	TNFSF13	-30.46	140	162
hsa-mir-299-3p	ENST00000277459	ASB6	-22.76	2589	2612
hsa-mir-299-3p	ENST00000285176	CCDC144B	-25.14	3327	3348
hsa-mir-299-3p	ENST00000283550	C13orf28	-21.74	95	116
hsa-mir-299-3p	ENST00000273590	TCTA	-20.42	875	899
hsa-mir-299-3p	ENST00000296820	TERT	-21.67	1083	1105
hsa-mir-299-3p	ENST00000274615	AC138965.2	-20.83	2450	2472
hsa-mir-299-3p	ENST00000274901	HMGCLL1	-20.75	910	931
hsa-mir-299-3p	ENST00000297323	ADCY1	-23.95	8132	8154
hsa-mir-299-3p	ENST00000290122	ELA3A	-20.5	15	39
hsa-mir-299-3p	ENST00000283558	ATP11A	-21.18	964	990
hsa-mir-299-3p	ENST00000264025	PVRL1	-21.01	1134	1155
hsa-mir-299-3p	ENST00000298715	VWA2	-20.9	239	261
hsa-mir-299-3p	ENST00000294053	CLPB	-23.85	821	845
hsa-mir-299-3p	ENST00000265062	RAB7A	-22.1	241	266
hsa-mir-299-3p	ENST00000273062	CTDSP1	-21.03	1322	1344
hsa-mir-299-3p	ENST00000270642	AC063977.6-201	-25.74	1435	1456
hsa-mir-299-3p	ENST00000286181	FAM126B	-20.71	59	80
hsa-mir-299-3p	ENST00000272748	KIAA1715	-20.53	493	519
hsa-mir-299-3p	ENST00000293973	NTN2L	-22.14	17	38
hsa-mir-299-3p	ENST00000290167	WNT4	-20.54	1360	1384
hsa-mir-299-3p	ENST00000290730	DERL3	-21.71	1590	1614
hsa-mir-299-3p	ENST00000301665	TMEM99	-27.72	818	842
hsa-mir-299-3p	ENST00000319394	WDTC1	-22.37	864	885
hsa-mir-299-3p	ENST00000306833	DENND5B	-24.41	3521	3543
hsa-mir-299-3p	ENST00000318636	CA5B	-20.45	4457	4485
hsa-mir-299-3p	ENST00000324774	CAMKK2	-21.69	2166	2188
hsa-mir-299-3p	ENST00000321063	PLXNA2	-22.31	1608	1632
hsa-mir-299-3p	ENST00000325203	ANGPT2	-22.85	111	135
hsa-mir-299-3p	ENST00000309649	RNF146	-22.31	33	64
hsa-mir-299-3p	ENST00000321599	IHPK1	-20.49	1017	1038
hsa-mir-299-3p	ENST00000316967	AC136698.6-204	-21.4	1465	1488
hsa-mir-299-3p	ENST00000311890	HSPB7	-23.76	1319	1340
hsa-mir-299-3p	ENST00000323446	CPT1C	-22.45	77	99
hsa-mir-299-3p	ENST00000317483	RAB23	-20.41	1226	1248
hsa-mir-299-3p	ENST00000325103	HPS1	-21.11	1042	1065
hsa-mir-299-3p	ENST00000320492	ELN	-21.55	833	852
hsa-mir-299-3p	ENST00000302539	ABCC8	-25.75	9	30
hsa-mir-299-3p	ENST00000311127	HEG1	-26.02	3404	3430
hsa-mir-299-3p	ENST00000318109	DERL3	-21.71	1399	1423
hsa-mir-299-3p	ENST00000324557	ECE2	-21.91	131	151
hsa-mir-299-3p	ENST00000325006	AHCYL2	-20.66	2741	2763
hsa-mir-299-3p	ENST00000321949	CRTC1	-23.46	3799	3822
hsa-mir-299-3p	ENST00000303155	NETO2	-20.31	476	496
hsa-mir-299-3p	ENST00000311042	MOBP	-26.23	343	368
hsa-mir-299-3p	ENST00000320634	FAIM2	-21.66	796	823
hsa-mir-299-3p	ENST00000317233	AFF3	-22.68	2454	2486
hsa-mir-299-3p	ENST00000303635	CAMTA1	-21.93	1771	1796
hsa-mir-299-3p	ENST00000323078	LRRC61	-20.76	195	219
hsa-mir-299-3p	ENST00000319540	SCD5	-26.19	2	23
hsa-mir-299-3p	ENST00000316459	ZBTB8	-20.48	4938	4959
hsa-mir-299-3p	ENST00000315174	ARHGEF11	-22.61	274	298
hsa-mir-299-3p	ENST00000314330	C9orf139	-20.41	858	880
hsa-mir-299-3p	ENST00000324198	ADRBK2	-21.69	548	568
hsa-mir-299-3p	ENST00000317447	ACSF3	-21.64	427	448
hsa-mir-299-3p	ENST00000302904	UBTF	-20.06	830	855
hsa-mir-299-3p	ENST00000307484	APLN	-24.05	1927	1950
hsa-mir-299-3p	ENST00000301286	KIAA1881	-20.5	1894	1919
hsa-mir-299-3p	ENST00000324341	FAM71C	-20.79	1	21
hsa-mir-299-3p	ENST00000313324	AC009412.5	-20.9	670	690
hsa-mir-299-3p	ENST00000305127	ZNF182	-22.47	672	693
hsa-mir-299-3p	ENST00000308080	EMILIN2	-20.06	86	107
hsa-mir-299-3p	ENST00000312234	EIF1AD	-21.07	560	581
hsa-mir-299-3p	ENST00000310926	SLCO2A1	-21.01	880	900
hsa-mir-299-3p	ENST00000315707	C17orf44	-21.44	264	285
hsa-mir-299-3p	ENST00000308161	HMGCLL1	-20.75	910	931
hsa-mir-299-3p	ENST00000322048	ROGDI	-26.43	211	236
hsa-mir-299-3p	ENST00000306096	RAB31	-23.39	16	47
hsa-mir-299-3p	ENST00000326294	PTPRCAP	-21.23	76	97
hsa-mir-299-3p	ENST00000310069	PLEKHM1	-20.78	1558	1589
hsa-mir-299-3p	ENST00000306735	C18orf22	-23.88	4	27
hsa-mir-299-3p	ENST00000320934	PCSK7	-24.2	314	335
hsa-mir-299-3p	ENST00000306704	STRA13	-21.47	351	373
hsa-mir-299-3p	ENST00000303245	AC010724.6-204	-21.4	1660	1683
hsa-mir-299-3p	ENST00000320165	ALG9	-23.59	503	524
hsa-mir-299-3p	ENST00000311565	PPARD	-22.37	44	64
hsa-mir-299-3p	ENST00000322957	FOXJ1	-21.02	909	929
hsa-mir-299-3p	ENST00000316292	EEF1A1	-20.6	417	437
hsa-mir-299-3p	ENST00000320285	AGPAT4	-21.02	3491	3513
hsa-mir-299-3p	ENST00000304788	NANP	-20.75	2537	2568
hsa-mir-299-3p	ENST00000309268	EEF1A1	-20.6	417	437
hsa-mir-299-3p	ENST00000301923	TNRC6B	-27.3	7937	7960
hsa-mir-299-3p	ENST00000310581	TERT	-21.67	290	312
hsa-mir-299-3p	ENST00000308521	APOBEC3F	-20.91	2161	2185
hsa-mir-299-3p	ENST00000314328	SPECC1L	-20.32	181	202
hsa-mir-299-3p	ENST00000320399	ELN	-21.55	833	852
hsa-mir-299-3p	ENST00000306200	STX18	-20.19	882	905
hsa-mir-299-3p	ENST00000306149	CSDC2	-21.56	1392	1413
hsa-mir-299-3p	ENST00000303329	ARNT2	-22.83	945	968
hsa-mir-299-3p	ENST00000303329	ARNT2	-24.03	3582	3604
hsa-mir-299-3p	ENST00000344445	RAB23	-20.41	1226	1248
hsa-mir-299-3p	ENST00000327475	DNAH8	-21.88	15	38
hsa-mir-299-3p	ENST00000327574	PDXK	-24.16	827	853
hsa-mir-299-3p	ENST00000328252	PAPPA	-23.52	2715	2739
hsa-mir-299-3p	ENST00000341840	ZNF167	-22.52	294	316
hsa-mir-299-3p	ENST00000341413	HAGHL	-20.11	335	357
hsa-mir-299-3p	ENST00000338081	DCX	-21.9	3113	3133
hsa-mir-299-3p	ENST00000333946	ALDH3A1	-20.01	136	158
hsa-mir-299-3p	ENST00000327042	TMEM86B	-21.09	231	253
hsa-mir-299-3p	ENST00000343979	ZNF136	-21.66	434	457
hsa-mir-299-3p	ENST00000329517	GNB1L	-25.43	2190	2212
hsa-mir-299-3p	ENST00000329517	GNB1L	-22.62	3411	3431
hsa-mir-299-3p	ENST00000342878	SCGB1C1	-21.99	58	81
hsa-mir-299-3p	ENST00000335281	GNG2	-21.27	3047	3068
hsa-mir-299-3p	ENST00000333209	GPRIN3	-24.54	2069	2092
hsa-mir-299-3p	ENST00000338527	RHBDF1	-20.76	1286	1308
hsa-mir-299-3p	ENST00000332210	CLSTN2	-24.26	5	30
hsa-mir-299-3p	ENST00000338637	ZNF81	-20.73	3093	3113
hsa-mir-299-3p	ENST00000340729	CLPB	-23.85	821	845
hsa-mir-299-3p	ENST00000344788	TFAP2B	-21.36	1411	1432
hsa-mir-299-3p	ENST00000343606	PCTK3	-22.91	503	527
hsa-mir-299-3p	ENST00000344886	FAM179A	-20.65	1408	1436
hsa-mir-299-3p	ENST00000341947	COL11A2	-23.61	423	445
hsa-mir-299-3p	ENST00000335727	TNRC6B	-27.3	7937	7960
hsa-mir-299-3p	ENST00000344768	FRMD6	-23.39	383	405
hsa-mir-299-3p	ENST00000335315	AC005488.2-203	-21.55	1076	1105
hsa-mir-299-3p	ENST00000340177	HRH3	-20.52	211	232
hsa-mir-299-3p	ENST00000337989	CABIN1	-23.73	71	95
hsa-mir-299-3p	ENST00000335475	KCNQ1	-21.32	237	257
hsa-mir-299-3p	ENST00000342782	DUSP9	-20.73	477	496
hsa-mir-299-3p	ENST00000326950	SEC31A	-20.19	192	218
hsa-mir-299-3p	ENST00000337851	SGCD	-21.78	2396	2415
hsa-mir-299-3p	ENST00000344862	PUS7L	-27.75	860	882
hsa-mir-299-3p	ENST00000338779	AC020763.6-201	-23.87	2088	2109
hsa-mir-299-3p	ENST00000337107	ELA3B	-20.5	15	39
hsa-mir-299-3p	ENST00000331920	PTCH1	-22.41	1940	1962
hsa-mir-299-3p	ENST00000334828	PGAM1	-27.92	618	641
hsa-mir-299-3p	ENST00000341863	TSPAN14	-20.03	963	984
hsa-mir-299-3p	ENST00000338312	ANGPT2	-22.85	111	135
hsa-mir-299-3p	ENST00000335420	KLHDC10	-20.77	1857	1878
hsa-mir-299-3p	ENST00000328933	SYNGR1	-21.24	825	847
hsa-mir-299-3p	ENST00000328933	SYNGR1	-23.25	2084	2109
hsa-mir-299-3p	ENST00000338197	CXorf25	-20.34	533	560
hsa-mir-299-3p	ENST00000338197	CXorf25	-22.84	48	71
hsa-mir-299-3p	ENST00000330061	AC013269.10	-22.81	365	386
hsa-mir-299-3p	ENST00000338602	SLC28A1	-23.99	454	482
hsa-mir-299-3p	ENST00000343242	MAFK	-20.78	1512	1533
hsa-mir-299-3p	ENST00000336477	RGS14	-20.84	402	424
hsa-mir-299-3p	ENST00000343780	SEMA4D	-20.72	828	849
hsa-mir-299-3p	ENST00000331134	NPLOC4	-21.15	1300	1326
hsa-mir-299-3p	ENST00000326654	ERGIC1	-21.01	1411	1433
hsa-mir-299-3p	ENST00000334602	TERT	-21.67	290	312
hsa-mir-299-3p	ENST00000337940	NR1I2	-20.85	377	396
hsa-mir-299-3p	ENST00000330165	RBM8A	-21.13	915	937
hsa-mir-299-3p	ENST00000338591	KLHL17	-21.28	13	36
hsa-mir-299-3p	ENST00000331416	ZNF320	-23.36	2372	2393
hsa-mir-299-3p	ENST00000333177	MUC4	-21.05	491	509
hsa-mir-299-3p	ENST00000335068	AC136698.6-202	-21.4	656	679
hsa-mir-299-3p	ENST00000327671	FUT10	-20.34	239	261
hsa-mir-299-3p	ENST00000328630	CD300E	-20.75	682	706
hsa-mir-299-3p	ENST00000337174	CAMKK2	-21.69	2264	2286
hsa-mir-299-3p	ENST00000327937	CHRM5	-22.3	560	587
hsa-mir-299-3p	ENST00000344584	AC140481.3-202	-22.81	365	386
hsa-mir-299-3p	ENST00000340797	SLC5A12	-20.46	3572	3594
hsa-mir-299-3p	ENST00000345015	KCNQ1	-21.32	237	257
hsa-mir-299-3p	ENST00000343638	UBTF	-20.06	830	855
hsa-mir-299-3p	ENST00000338797	CRTC1	-23.46	3799	3822
hsa-mir-299-3p	ENST00000342677	FUT8	-22.12	337	358
hsa-mir-299-3p	ENST00000341597	EARS2	-23.77	1144	1163
hsa-mir-299-3p	ENST00000344743	GLYAT	-24.27	220	241
hsa-mir-299-3p	ENST00000328550	ZNF571	-20.58	904	927
hsa-mir-299-3p	ENST00000343898	ILI8BP	-21.69	283	309
hsa-mir-299-3p	ENST00000342704	CBFA2T2	-20.56	1307	1327
hsa-mir-299-3p	ENST00000349077	COLEC11	-23.08	9	37
hsa-mir-299-3p	ENST00000357934	DLGAP2	-20.63	1653	1684
hsa-mir-299-3p	ENST00000356037	PTPRS	-20.33	1021	1043
hsa-mir-299-3p	ENST00000357754	AC005691.1	-23.19	2517	2546
hsa-mir-299-3p	ENST00000357368	PTPRS	-20.33	1021	1043
hsa-mir-299-3p	ENST00000354960	PDE5A	-21.73	2728	2747
hsa-mir-299-3p	ENST00000356915	DCX	-21.9	3113	3133
hsa-mir-299-3p	ENST00000356799	RNF146	-22.31	33	64
hsa-mir-299-3p	ENST00000355322	PTPRS	-20.33	1021	1043
hsa-mir-299-3p	ENST00000357486	COL11A2	-23.61	423	445
hsa-mir-299-3p	ENST00000359018	C9orf140	-21.79	1732	1752
hsa-mir-299-3p	ENST00000359606	CBFA2T2	-20.56	1307	1327
hsa-mir-299-3p	ENST00000358149	ZNF346	-21	776	797
hsa-mir-299-3p	ENST00000354463	SLC6A9	-20.99	833	854
hsa-mir-299-3p	ENST00000356421	AFF3	-22.68	2454	2486
hsa-mir-299-3p	ENST00000359546	CPLX2	-20.83	3769	3791
hsa-mir-299-3p	ENST00000358075	MAGT1	-20.18	380	406
hsa-mir-299-3p	ENST00000352966	PKIA	-24.19	851	873
hsa-mir-299-3p	ENST00000355005	PTPRS	-20.33	1021	1043
hsa-mir-299-3p	ENST00000357272	FLNB	-26.86	2035	2056
hsa-mir-299-3p	ENST00000356272	PHLPPL	-20.65	1574	1596
hsa-mir-299-3p	ENST00000359357	DNAH8	-21.88	15	38
hsa-mir-299-3p	ENST00000357116	KITLG	-22.26	988	1014
hsa-mir-299-3p	ENST00000356067	DLGAP2	-20.63	1653	1684
hsa-mir-299-3p	ENST00000346541	CBFA2T2	-20.56	1307	1327
hsa-mir-299-3p	ENST00000357165	PPP1R1B	-21.84	245	270
hsa-mir-299-3p	ENST00000345581	AL391099.12-201	-22.87	1675	1696
hsa-mir-299-3p	ENST00000356278	PDE5A	-21.73	2728	2747
hsa-mir-299-3p	ENST00000358537	FLNB	-26.86	609	630
hsa-mir-299-3p	ENST00000355150	KANK2	-20.18	469	496
hsa-mir-299-3p	ENST00000358791	BCAS4	-25.42	380	401
hsa-mir-299-3p	ENST00000347404	KITLG	-22.26	988	1014
hsa-mir-299-3p	ENST00000349653	ELFN2	-21.16	1717	1744
hsa-mir-299-3p	ENST00000348367	GPAM	-21.27	2285	2317
hsa-mir-299-3p	ENST00000357610	AGBL2	-23.44	445	478
hsa-mir-299-3p	ENST00000358070	DCX	-21.9	3113	3133
hsa-mir-299-3p	ENST00000348075	PTPRS	-20.33	1021	1043
hsa-mir-299-3p	ENST00000355818	KLHDC10	-20.77	1857	1878
hsa-mir-299-3p	ENST00000357253	AC135995.7-201	-21.4	1662	1685
hsa-mir-299-3p	ENST00000356444	SEMA4D	-20.72	828	849
hsa-mir-299-3p	ENST00000348383	FLNB	-26.86	609	630
hsa-mir-299-3p	ENST00000345988	PPL	-20.12	127	152
hsa-mir-299-3p	ENST00000358534	KLKP1	-23.35	323	345
hsa-mir-299-3p	ENST00000358173	EPHB4	-22.3	685	706
hsa-mir-299-3p	ENST00000357036	ELN	-21.55	833	852
hsa-mir-299-3p	ENST00000357328	ZNF248	-20.74	1610	1638
hsa-mir-299-3p	ENST00000358929	ELN	-21.55	833	852
hsa-mir-299-3p	ENST00000356218	FRMD6	-23.39	383	405
hsa-mir-299-3p	ENST00000353245	YWHAZ	-22.13	439	472
hsa-mir-299-3p	ENST00000353284	PTPRS	-20.33	1021	1043
hsa-mir-299-3p	ENST00000357959	AC005582.1	-20.7	358	379
hsa-mir-299-3p	ENST00000349004	NDRG3	-21.41	1549	1571
hsa-mir-299-3p	ENST00000347034	CAMKK2	-21.69	2166	2188
hsa-mir-299-3p	ENST00000357635	C15orf17	-20.63	1433	1450
hsa-mir-299-3p	ENST00000356220	DCX	-21.9	3113	3133
hsa-mir-299-3p	ENST00000356671	ZNF74	-23.6	1282	1308
hsa-mir-299-3p	ENST00000361649	PECAM1	-20.07	197	218
hsa-mir-299-3p	ENST00000367589	XPR1	-20.77	723	742
hsa-mir-299-3p	ENST00000359632	HPS1	-21.11	1042	1065
hsa-mir-299-3p	ENST00000370057	L1CAM	-21.81	195	215
hsa-mir-299-3p	ENST00000367495	RAB32	-22.79	75	96
hsa-mir-299-3p	ENST00000361243	AKAP13	-23.42	789	818
hsa-mir-299-3p	ENST00000367161	RIPK5	-21.13	584	612
hsa-mir-299-3p	ENST00000367590	XPR1	-20.77	723	742
hsa-mir-299-3p	ENST00000360388	SLC35F1	-22.83	2979	3001
hsa-mir-299-3p	ENST00000360388	SLC35F1	-20.51	363	385
hsa-mir-299-3p	ENST00000360388	SLC35F1	-20.89	1902	1925
hsa-mir-299-3p	ENST00000369158	HIST2H3C	-24.51	39	64
hsa-mir-299-3p	ENST00000361729	E2F2	-24.49	1334	1356
hsa-mir-299-3p	ENST00000360244	APH1A	-22.15	68	89
hsa-mir-299-3p	ENST00000361699	L1CAM	-21.81	195	215
hsa-mir-299-3p	ENST00000367865	POU2F1	-23.98	2843	2866
hsa-mir-299-3p	ENST00000370167	DUSP9	-20.73	477	496
hsa-mir-299-3p	ENST00000370058	L1CAM	-21.81	195	215
hsa-mir-299-3p	ENST00000367160	RIPK5	-21.13	584	612
hsa-mir-299-3p	ENST00000361771	WDTC1	-22.37	864	885
hsa-mir-299-3p	ENST00000370055	L1CAM	-21.81	195	215
hsa-mir-299-3p	ENST00000360620	EPHB4	-22.3	685	706
hsa-mir-299-3p	ENST00000366672	GALNT2	-20.81	1734	1751
hsa-mir-299-3p	ENST00000370220	LZTS2	-23.27	397	419
hsa-mir-299-3p	ENST00000361981	L1CAM	-21.81	195	215
hsa-mir-299-3p	ENST00000367875	POGK	-20.67	3177	3198
hsa-mir-299-3p	ENST00000369787	KCNC4	-20.71	1202	1228
hsa-mir-299-3p	ENST00000360575	FSTL4	-20.42	1122	1143
hsa-mir-299-3p	ENST00000360575	FSTL4	-20.05	699	719
hsa-mir-299-3p	ENST00000368194	ARHGEF11	-22.61	274	298
hsa-mir-299-3p	ENST00000370223	LZTS2	-23.27	397	419
hsa-mir-299-3p	ENST00000370261	PNMA6B	-20.85	123	144
hsa-mir-299-3p	ENST00000368463	PBXIP1	-23.01	356	379
hsa-mir-299-3p	ENST00000361573	SLC9A8	-20.01	1432	1456
hsa-mir-299-3p	ENST00000367876	POGK	-20.67	1016	1037
hsa-mir-299-3p	ENST00000360535	CLIP3	-21.67	296	317
hsa-mir-299-3p	ENST00000368655	GATAD2B	-21.69	4876	4898
hsa-mir-299-3p	ENST00000361309	CD47	-26.16	605	627
hsa-mir-299-3p	ENST00000361853	CTNNBIP1	-23.42	1142	1163
hsa-mir-299-3p	ENST00000360066	PCTK3	-22.91	503	527
hsa-mir-299-3p	ENST00000359623	LRRC61	-20.76	195	219
hsa-mir-299-3p	ENST00000361661	SLC26A1	-24.96	932	957
hsa-mir-299-3p	ENST00000368465	PBXIP1	-23.01	356	379
hsa-mir-299-3p	ENST00000361917	COL11A2	-23.61	423	445
hsa-mir-299-3p	ENST00000367866	POU2F1	-23.98	2843	2866
hsa-mir-299-3p	ENST00000370060	L1CAM	-21.81	195	215
hsa-mir-299-3p	ENST00000367162	RIPK5	-21.13	584	612
hsa-mir-299-3p	ENST00000367474	SAMD5	-21.15	3123	3142
hsa-mir-299-3p	ENST00000368420	DCST1	-21.51	212	235
hsa-mir-299-3p	ENST00000360694	PPARD	-22.37	44	64
hsa-mir-299-3p	ENST00000360823	TRPM3	-22.18	534	560
hsa-mir-299-3p	ENST00000367033	PLXNA2	-22.31	1608	1632
hsa-mir-299-3p	ENST00000368314	RNF146	-22.31	33	64
hsa-mir-299-3p	ENST00000359675	NDRG3	-21.41	1549	1571
hsa-mir-299-3p	ENST00000361409	ARHGEF11	-22.61	274	298
hsa-mir-299-3p	ENST00000370262	PNMA6A	-20.85	123	144
hsa-mir-299-3p	ENST00000371357	CACNA1B	-21.68	1117	1136
hsa-mir-299-3p	ENST00000375276	PTCH1	-22.41	4223	4245
hsa-mir-299-3p	ENST00000370852	HMGCLL1	-20.75	910	931
hsa-mir-299-3p	ENST00000373773	NDRG3	-21.41	1549	1571
hsa-mir-299-3p	ENST00000375275	PTCH1	-22.41	1930	1952
hsa-mir-299-3p	ENST00000371070	SLIT1	-23.42	1951	1974
hsa-mir-299-3p	ENST00000371796	OLFM1	-20.45	564	586
hsa-mir-299-3p	ENST00000371752	ZNFX1	-21.63	889	910
hsa-mir-299-3p	ENST00000371391	AL590627.25	-26.49	133	164
hsa-mir-299-3p	ENST00000371372	CACNA1B	-21.68	1117	1136
hsa-mir-299-3p	ENST00000371984	POMGNT1	-22.44	443	464
hsa-mir-299-3p	ENST00000373066	SLC25A25	-28.34	1023	1043
hsa-mir-299-3p	ENST00000370905	KLHL31	-25.53	312	330
hsa-mir-299-3p	ENST00000372307	SLC6A9	-20.99	833	854
hsa-mir-299-3p	ENST00000371236	DAB1	-20.65	2034	2060
hsa-mir-299-3p	ENST00000370508	GOT1	-20.2	131	155
hsa-mir-299-3p	ENST00000371793	OLFM1	-20.45	564	586
hsa-mir-299-3p	ENST00000370850	HMGCLL1	-20.75	910	931
hsa-mir-299-3p	ENST00000374888	ZXDB	-24.5	1708	1729
hsa-mir-299-3p	ENST00000373519	PABPC1L2A	-20.95	850	873
hsa-mir-299-3p	ENST00000370419	RIMS1	-23.82	2613	2635
hsa-mir-299-3p	ENST00000376233	ZNF549	-22.55	447	472
hsa-mir-299-3p	ENST00000373078	NAIF1	-22.41	1655	1686
hsa-mir-299-3p	ENST00000371363	CACNA1B	-21.68	1117	1136
hsa-mir-299-3p	ENST00000375645	ATP11A	-21.18	483	509
hsa-mir-299-3p	ENST00000372851	RIMS4	-20.26	3913	3934
hsa-mir-299-3p	ENST00000375630	ATP11A	-21.18	285	311
hsa-mir-299-3p	ENST00000376668	AL662782.3	-20.21	2108	2128
hsa-mir-299-3p	ENST00000376954	ZNF81	-20.73	3093	3113
hsa-mir-299-3p	ENST00000373068	SLC25A25	-28.34	1023	1043
hsa-mir-299-3p	ENST00000373803	NDRG3	-21.41	1549	1571
hsa-mir-299-3p	ENST00000373774	NDRG3	-21.41	2089	2111
hsa-mir-299-3p	ENST00000375699	C13orf28	-21.74	95	116
hsa-mir-299-3p	ENST00000371993	DCX	-21.9	3113	3133
hsa-mir-299-3p	ENST00000370756	PTGFR	-20.52	3628	3650
hsa-mir-299-3p	ENST00000373521	PABPC1L2B	-20.95	850	873
hsa-mir-299-3p	ENST00000374714	COL11A2	-23.61	423	445
hsa-mir-299-3p	ENST00000373006	USP49	-20.12	809	828
hsa-mir-299-3p	ENST00000373069	SLC25A25	-28.34	1023	1043
hsa-mir-299-3p	ENST00000374651	ZBTB40	-20.12	1375	1397
hsa-mir-299-3p	ENST00000374649	ZBTB40	-20.12	1375	1397
hsa-mir-299-3p	ENST00000375698	C13orf28	-21.74	95	116
hsa-mir-299-3p	ENST00000370410	ERLIN1	-21.01	1060	1084
hsa-mir-299-3p	ENST00000374712	COL11A2	-23.61	423	445
hsa-mir-299-3p	ENST00000375257	SLC35D2	-20.83	156	177
hsa-mir-299-3p	ENST00000374708	COL11A2	-23.61	423	445
hsa-mir-299-3p	ENST00000373648	SPOCD1	-23.45	886	909
hsa-mir-299-3p	ENST00000374659	ELA3A	-20.5	384	408
hsa-mir-299-3p	ENST00000375279	CBFA2T2	-20.56	1307	1327
hsa-mir-299-3p	ENST00000375290	PTCH1	-22.41	1939	1961
hsa-mir-299-3p	ENST00000374713	COL11A2	-23.61	423	445
hsa-mir-299-3p	ENST00000376943	ZNF182	-22.47	672	693
hsa-mir-299-3p	ENST00000375718	HSPB7	-23.76	1319	1340
hsa-mir-299-3p	ENST00000371608	BCAS4	-25.42	307	328
hsa-mir-299-3p	ENST00000372310	SLC6A9	-20.99	833	854
hsa-mir-299-3p	ENST00000372873	SYNPO2L	-20.91	929	951
hsa-mir-299-3p	ENST00000374358	TMEM50A	-21.64	1122	1143
hsa-mir-299-3p	ENST00000372916	DRP2	-21.6	80	104
hsa-mir-299-3p	ENST00000371057	SLIT1	-23.42	4069	4092
hsa-mir-299-3p	ENST00000376687	SUV39H1	-20.21	613	635
hsa-mir-299-3p	ENST00000371599	BTF3L4	-20.97	3665	3687
hsa-mir-299-3p	ENST00000371830	STAU1	-25.27	108	129
hsa-mir-299-3p	ENST00000371054	SLIT1	-23.42	5344	5367
hsa-mir-299-3p	ENST00000375284	PTCH1	-22.41	1940	1962
hsa-mir-299-3p	ENST00000375714	HSPB7	-23.76	1319	1340
hsa-mir-299-3p	ENST00000374553	EDA	-23.28	3315	3335
hsa-mir-299-3p	ENST00000374719	EDA2R	-22.43	1500	1519
hsa-mir-299-3p	ENST00000375647	ZBTB40	-20.12	3736	3758
hsa-mir-299-3p	ENST00000375700	C13orf28	-21.74	95	116
hsa-mir-299-3p	ENST00000370757	PTGFR	-20.52	3371	3393
hsa-mir-299-3p	ENST00000373064	SLC25A25	-28.34	1023	1043
hsa-mir-299-3p	ENST00000372306	SLC6A9	-20.99	833	854
hsa-mir-299-3p	ENST00000376220	MYO7A	-20.92	45	66
hsa-mir-299-3p	ENST00000371244	PRKAA2	-21.97	6666	6687
hsa-mir-299-3p	ENST00000374552	EDA	-23.28	3315	3335
hsa-mir-299-3p	ENST00000380575	ELN	-21.55	833	852
hsa-mir-299-3p	ENST00000377111	TRPM3	-22.18	10	36
hsa-mir-299-3p	ENST00000382815	JARID1A	-22.5	3790	3810
hsa-mir-299-3p	ENST00000383222	KY	-20.2	999	1020
hsa-mir-299-3p	ENST00000377106	TRPM3	-22.18	534	560
hsa-mir-299-3p	ENST00000378339	REEP2	-20.56	593	619
hsa-mir-299-3p	ENST00000377886	SLC17A1	-22.89	131	152
hsa-mir-299-3p	ENST00000380647	CNTLN	-23.94	827	849
hsa-mir-299-3p	ENST00000381222	ZBED1	-21.1	1332	1353
hsa-mir-299-3p	ENST00000377263	CTNNBIP1	-23.42	1142	1163
hsa-mir-299-3p	ENST00000383087	AL662824.9-201	-23.61	423	445
hsa-mir-299-3p	ENST00000378432	AC118344.2-202	-20.42	830	853
hsa-mir-299-3p	ENST00000379284	GFOD1	-21.77	4551	4573
hsa-mir-299-3p	ENST00000377136	OR2H1	-20.11	57	79
hsa-mir-299-3p	ENST00000379068	POLA1	-21.69	350	379
hsa-mir-299-3p	ENST00000378078	RGP1	-22.1	2014	2033
hsa-mir-299-3p	ENST00000381465	TRIB2	-23.32	975	993
hsa-mir-299-3p	ENST00000379437	AC011295.3-202	-21.4	1660	1683
hsa-mir-299-3p	ENST00000379258	ALDH3A1	-20.01	136	158
hsa-mir-299-3p	ENST00000382946	HERC2P2	-20.71	2200	2221
hsa-mir-299-3p	ENST00000381217	AC020741.4	-24.17	676	697
hsa-mir-299-3p	ENST00000377105	TRPM3	-22.18	534	560
hsa-mir-299-3p	ENST00000379059	POLA1	-21.69	350	379
hsa-mir-299-3p	ENST00000380584	ELN	-21.55	833	852
hsa-mir-299-3p	ENST00000377133	OR2H1	-20.11	57	79
hsa-mir-299-3p	ENST00000377110	TRPM3	-22.18	534	560
hsa-mir-299-3p	ENST00000379757	TXNDC5	-20.92	740	763
hsa-mir-299-3p	ENST00000380553	ELN	-21.55	833	852
hsa-mir-299-3p	ENST00000377322	AC008429.6	-22.2	1173	1194
hsa-mir-299-3p	ENST00000378072	SEL1L2	-20.81	193	215
hsa-mir-299-3p	ENST00000380081	FUT10	-20.34	239	261
hsa-mir-299-3p	ENST00000377320	C1orf200	-22.53	675	696
hsa-mir-299-3p	ENST00000377633	VIPR2	-25.82	622	646
hsa-mir-299-3p	ENST00000383219	AL845446.7-201	-23.61	423	445
hsa-mir-299-3p	ENST00000382062	COLEC11	-23.08	9	37
hsa-mir-299-3p	ENST00000377503	CCNJL	-20.87	1799	1821
hsa-mir-299-3p	ENST00000378535	KITLG	-22.26	988	1014
hsa-mir-299-3p	ENST00000377611	ATXN2	-21.69	655	680
hsa-mir-299-3p	ENST00000377075	CNNM4	-26.63	32	58
hsa-mir-299-3p	ENST00000378813	KIF13A	-20.7	219	244
hsa-mir-299-3p	ENST00000377934	CXorf36	-20.53	390	414
hsa-mir-299-3p	ENST00000389082	DENND5B	-24.41	3521	3543
hsa-mir-299-3p	ENST00000379493	ABCC8	-25.75	1631	1652
hsa-mir-299-3p	ENST00000383263	CHRM5	-22.3	560	587
hsa-mir-299-3p	ENST00000380576	ELN	-21.55	833	852
hsa-mir-299-3p	ENST00000394810	SYNPO2L	-20.91	929	951
hsa-mir-299-3p	ENST00000394439	PDE5A	-21.73	2728	2747
hsa-mir-299-3p	ENST00000395957	YWHAZ	-22.13	439	472
hsa-mir-299-3p	ENST00000394371	CEP68	-20.2	1762	1784
hsa-mir-299-3p	ENST00000394818	INCENP	-21.13	217	239
hsa-mir-299-3p	ENST00000396005	SLC5A12	-20.46	3109	3131
hsa-mir-299-3p	ENST00000395555	ALDH3A1	-20.01	136	158
hsa-mir-299-3p	ENST00000396105	ZNFX1	-21.63	889	910
hsa-mir-299-3p	ENST00000389703	HAGHL	-20.11	47	69
hsa-mir-299-3p	ENST00000395196	COL11A2	-23.61	423	445
hsa-mir-299-3p	ENST00000395209	DRP2	-21.6	80	104
hsa-mir-299-3p	ENST00000394518	AKAP13	-23.42	789	818
hsa-mir-299-3p	ENST00000394897	ADH6	-20.02	75	95
hsa-mir-299-3p	ENST00000389520	TANC2	-20.62	115	134
hsa-mir-299-3p	ENST00000394502	NDST4	-20.79	84	104
hsa-mir-299-3p	ENST00000393707	ILI8BP	-21.69	318	344
hsa-mir-299-3p	ENST00000394700	ARNT2	-22.83	945	968
hsa-mir-299-3p	ENST00000394700	ARNT2	-24.03	3582	3604
hsa-mir-299-3p	ENST00000395104	ZBTB46	-23.57	1435	1463
hsa-mir-299-3p	ENST00000389817	ABCC8	-25.75	9	30
hsa-mir-299-3p	ENST00000393746	CPLX2	-20.83	3769	3791
hsa-mir-299-3p	ENST00000393705	ILI8BP	-21.69	318	344
hsa-mir-299-3p	ENST00000395878	UBFD1	-20.35	1540	1566
hsa-mir-299-3p	ENST00000395878	UBFD1	-20.13	486	507
hsa-mir-299-3p	ENST00000389708	ARNTL	-20.52	232	251
hsa-mir-299-3p	ENST00000394271	PPP1R1B	-21.84	245	270
hsa-mir-299-3p	ENST00000393716	NR1I2	-20.85	377	396
hsa-mir-299-3p	ENST00000394526	CAMK2D	-22.15	568	587
hsa-mir-299-3p	ENST00000395855	NLGN3	-21.38	287	315
hsa-mir-299-3p	ENST00000393703	ILI8BP	-21.69	318	344
hsa-mir-299-3p	ENST00000393524	PHLPPL	-20.65	1574	1596
hsa-mir-299-3p	ENST00000394265	PPP1R1B	-21.84	245	270
hsa-mir-299-3p	ENST00000389384	ATXN7L3	-25.87	1403	1424
hsa-mir-299-3p	ENST00000396000	PPARA	-20.67	3387	3408
hsa-mir-299-3p	ENST00000392474	CAMKK2	-21.69	2264	2286
hsa-mir-299-3p	ENST00000389262	DGCR2	-21.93	2982	3007
hsa-mir-299-3p	ENST00000389851	KIAA1530	-20.37	1666	1687
hsa-mir-299-3p	ENST00000395718	FRMD6	-23.39	383	405
hsa-mir-299-3p	ENST00000395238	IHPK1	-20.49	1017	1038
hsa-mir-299-3p	ENST00000395956	YWHAZ	-22.13	439	472
hsa-mir-299-3p	ENST00000394516	AKAP13	-23.42	789	818
hsa-mir-299-3p	ENST00000394779	C9orf84	-20.07	313	334
hsa-mir-299-3p	ENST00000389322	MGAM	-26.81	3475	3500
hsa-mir-299-3p	ENST00000395197	COL11A2	-23.61	423	445
hsa-mir-299-3p	ENST00000391613	AL079303.3	-20.02	293	313
hsa-mir-299-3p	ENST00000394267	PPP1R1B	-21.84	245	270
hsa-mir-299-3p	ENST00000393977	CCNJL	-20.87	712	734
hsa-mir-299-3p	ENST00000392540	KIAA1715	-20.53	493	519
hsa-mir-299-3p	ENST00000395958	YWHAZ	-22.13	439	472
hsa-mir-299-3p	ENST00000393313	ZNF800	-20.85	1613	1634
hsa-mir-299-3p	ENST00000394020	ADAM19	-20.78	3365	3394
hsa-mir-299-3p	ENST00000393655	TFAP2B	-21.36	1411	1432
hsa-mir-299-3p	ENST00000393243	KIAA0182	-24.74	244	273
hsa-mir-299-3p	ENST00000391688	AC120042.3	-24.21	1109	1134
hsa-mir-299-3p	ENST00000393719	NR1I2	-20.85	377	396
hsa-mir-299-3p	ENST00000393606	UBTF	-20.06	830	855
hsa-mir-299-3p	ENST00000394524	CAMK2D	-22.15	568	587
hsa-mir-299-3p	ENST00000394681	SCUBE3	-22.19	541	570
hsa-mir-299-3p	ENST00000395579	MAGT1	-20.18	380	406
hsa-mir-299-3p	ENST00000389700	HAGHL	-20.11	335	357
hsa-mir-299-3p	ENST00000395542	COBL	-22.43	736	760
hsa-mir-299-3p	ENST00000393632	MON2	-20.69	3905	3923
hsa-mir-299-3p	ENST00000394510	AKAP13	-23.42	789	818
hsa-mir-299-3p	ENST00000392619	CD300E	-20.75	682	706
hsa-mir-299-3p	ENST00000396050	EDA2R	-22.43	1500	1519
hsa-mir-299-3p	ENST00000394778	C9orf84	-20.07	313	334
hsa-mir-299-3p	ENST00000392359	STRA13	-21.47	351	373
hsa-mir-299-3p	ENST00000393629	MON2	-20.69	3905	3923
hsa-mir-299-3p	ENST00000394821	SLC6A4	-20.04	1930	1954
hsa-mir-299-3p	ENST00000392114	VIL1	-23.13	1283	1304
hsa-mir-299-3p	ENST00000398081	PDXK	-24.16	827	853
hsa-mir-299-3p	ENST00000398385	AL669970.10	-21.61	3117	3145
hsa-mir-299-3p	ENST00000400713	BX000531.11-202	-20.11	57	79
hsa-mir-299-3p	ENST00000398516	SLC26A1	-24.96	932	957
hsa-mir-299-3p	ENST00000396503	RSL1D1	-20.6	3166	3194
hsa-mir-299-3p	ENST00000397800	CBFA2T2	-20.56	1307	1327
hsa-mir-299-3p	ENST00000400277	ELA3B	-20.5	15	39
hsa-mir-299-3p	ENST00000404056	DERL3	-21.71	1590	1614
hsa-mir-299-3p	ENST00000400846	KIR2DL5A	-20.21	452	479
hsa-mir-299-3p	ENST00000403096	COLEC11	-23.08	9	37
hsa-mir-299-3p	ENST00000400140	TNRC6B	-27.3	7937	7960
hsa-mir-299-3p	ENST00000398006	ALG9	-23.59	503	524
hsa-mir-299-3p	ENST00000397740	PECAM1	-20.07	197	218
hsa-mir-299-3p	ENST00000399787	JARID1A	-22.5	4034	4054
hsa-mir-299-3p	ENST00000398830	C5orf20	-21.22	2351	2372
hsa-mir-299-3p	ENST00000398260	CD47	-26.16	605	627
hsa-mir-299-3p	ENST00000402794	COLEC11	-23.08	9	37
hsa-mir-299-3p	ENST00000399788	JARID1A	-22.5	3790	3810
hsa-mir-299-3p	ENST00000402918	ELFN2	-21.16	1717	1744
hsa-mir-299-3p	ENST00000398436	ZNF839	-20.88	411	432
hsa-mir-299-3p	ENST00000399706	AC093734.3-202	-20.78	343	364
hsa-mir-299-3p	ENST00000398832	AC090616.2	-21.63	812	838
hsa-mir-299-3p	ENST00000398319	CABIN1	-23.73	71	95
hsa-mir-299-3p	ENST00000398128	RGS14	-20.84	428	450
hsa-mir-299-3p	ENST00000402198	SETD5	-21.15	1028	1051
hsa-mir-299-3p	ENST00000400335	KREMEN1	-25.05	3778	3796
hsa-mir-299-3p	ENST00000400335	KREMEN1	-20.25	4421	4442
hsa-mir-299-3p	ENST00000400693	AL662869.2-204	-20.11	57	79
hsa-mir-299-3p	ENST00000400904	CTNNBIP1	-23.42	1142	1163
hsa-mir-299-3p	ENST00000402922	COLEC11	-23.08	9	37
hsa-mir-299-3p	ENST00000397381	AC004510.1	-22.53	629	651
hsa-mir-299-3p	ENST00000400714	BX000531.11-202	-20.11	57	79
hsa-mir-299-3p	ENST00000403534	BCL3	-23.89	234	254
hsa-mir-299-3p	ENST00000399273	CCDC144A	-25.14	1229	1250
hsa-mir-299-3p	ENST00000397741	PECAM1	-20.07	197	218
hsa-mir-299-3p	ENST00000399843	LMF1	-20.33	188	209
hsa-mir-299-3p	ENST00000402866	DRP2	-21.6	80	104
hsa-mir-299-3p	ENST00000399596	SYN2	-21.46	1161	1182
hsa-mir-299-3p	ENST00000401766	SLC6A4	-20.04	1930	1954
hsa-mir-299-3p	ENST00000398411	CST3	-22.71	399	422
hsa-mir-299-3p	ENST00000396420	POMGNT1	-22.44	1705	1726
hsa-mir-299-3p	ENST00000398661	HMGCLL1	-20.75	910	931
hsa-mir-299-3p	ENST00000403683	HIST2H3A	-24.51	39	64
hsa-mir-299-3p	ENST00000400694	AL662869.2-204	-20.11	57	79
hsa-mir-299-3p	ENST00000400399	C21orf124	-24.16	266	292
hsa-mir-299-3p	ENST00000404138	ZBTB40	-20.12	1375	1397
hsa-mir-299-3p	ENST00000396418	PKIA	-24.19	851	873
hsa-mir-299-3p	ENST00000400338	KREMEN1	-25.05	3778	3796
hsa-mir-299-3p	ENST00000400338	KREMEN1	-20.25	4421	4442
hsa-mir-299-3p	ENST00000396965	ZNF182	-22.47	672	693
hsa-mir-299-3p	ENST00000400150	DLGAP1	-21.94	2614	2634
hsa-mir-299-3p	ENST00000400150	DLGAP1	-24.45	969	992
hsa-mir-299-3p	ENST00000404205	COLEC11	-23.08	9	37
hsa-mir-299-3p	ENST00000400451	ZNF74	-23.6	1178	1204
hsa-mir-299-3p	ENST00000396792	OR2H1	-20.11	57	79
hsa-mir-299-3p	ENST00000400859	BX276116.7-205	-20.18	380	406
hsa-mir-299-3p	ENST00000400149	DLGAP1	-21.94	2614	2634
hsa-mir-299-3p	ENST00000400149	DLGAP1	-24.45	969	992
hsa-mir-299-3p	ENST00000400155	DLGAP1	-21.94	2614	2634
hsa-mir-299-3p	ENST00000400155	DLGAP1	-24.45	969	992
hsa-mir-299-3p	ENST00000402466	SETD5	-21.15	1028	1051
hsa-mir-299-3p	ENST00000409003	SAMD12	-20.78	6084	6106
hsa-mir-299-3p	ENST00000409065	AC005041.2-201	-21.74	1823	1844
hsa-mir-299-3p	ENST00000410051	GULP1	-20.15	256	275
hsa-mir-299-3p	ENST00000405402	KIAA0182	-24.74	244	273
hsa-mir-299-3p	ENST00000409658	WDR33	-20.48	850	875
hsa-mir-299-3p	ENST00000407753	STK38	-20.6	1827	1855
hsa-mir-299-3p	ENST00000409989	AC016910.6	-20.87	412	436
hsa-mir-299-3p	ENST00000405822	CABIN1	-23.73	71	95
hsa-mir-299-3p	ENST00000409660	KIAA1715	-20.53	493	519
hsa-mir-299-3p	ENST00000409869	ARHGAP15	-21.63	2067	2091
hsa-mir-299-3p	ENST00000406341	SETD5	-21.15	1028	1051
hsa-mir-299-3p	ENST00000407756	USP24	-25.53	1213	1232
hsa-mir-299-3p	ENST00000407969	SETD5	-21.15	1028	1051
hsa-mir-299-3p	ENST00000409940	MYO3B	-21.85	218	247
hsa-mir-299-3p	ENST00000407654	ERLIN1	-21.01	1060	1084
hsa-mir-299-3p	ENST00000409132	AC063977.6-201	-25.74	1435	1456
hsa-mir-299-3p	ENST00000409259	AC013269.10	-22.81	646	667
hsa-mir-299-3p	ENST00000404792	ILI8BP	-21.69	318	344
hsa-mir-299-3p	ENST00000407236	PPARA	-20.67	3387	3408
hsa-mir-299-3p	ENST00000407889	ZNF593	-23.13	1068	1091
hsa-mir-299-3p	ENST00000404772	TMEM83	-20.12	57	75
hsa-mir-299-3p	ENST00000408045	THADA	-22.61	498	522
hsa-mir-299-3p	ENST00000409687	C9orf140	-21.79	1732	1752
hsa-mir-299-3p	ENST00000409637	GULP1	-20.15	256	275
hsa-mir-299-3p	ENST00000409923	FAM126A	-27.08	407	429
hsa-mir-380	ENST00000037869	FAM136A	-22.76	629	664
hsa-mir-380	ENST00000223023	WASL	-24.33	1477	1511
hsa-mir-380	ENST00000262738	CELSR1	-26.3	1050	1079
hsa-mir-380	ENST00000256785	CFHR5	-20.69	190	214
hsa-mir-380	ENST00000265605	ALDH8A1	-21.4	746	766
hsa-mir-380	ENST00000273582	KIAA0226	-21.08	381	414
hsa-mir-380	ENST00000264335	YWHAE	-25.11	290	330
hsa-mir-380	ENST00000285176	CCDC144B	-20.73	3190	3221
hsa-mir-380	ENST00000264033	CBL	-28.48	242	264
hsa-mir-380	ENST00000325215	ATXN2L	-20.02	352	389
hsa-mir-380	ENST00000317633	SERF1A	-21.15	73	94
hsa-mir-380	ENST00000310358	SPON1	-20.42	1626	1648
hsa-mir-380	ENST00000311469	COQ2	-20.87	293	311
hsa-mir-380	ENST00000316459	ZBTB8	-22.67	3581	3603
hsa-mir-380	ENST00000309395	MOBKL1A	-24.16	3038	3064
hsa-mir-380	ENST00000326306	CCR8	-20.27	258	280
hsa-mir-380	ENST00000305428	KIAA1024	-21.15	1844	1865
hsa-mir-380	ENST00000315302	AC108142.1	-22.32	369	392
hsa-mir-380	ENST00000321393	C8orf54	-21.68	855	890
hsa-mir-380	ENST00000314425	ZMYM3	-23.12	501	523
hsa-mir-380	ENST00000318950	AC026250.16	-24.79	2395	2430
hsa-mir-380	ENST00000339317	AC111200.7	-21.8	928	955
hsa-mir-380	ENST00000331898	OPCML	-21.52	1542	1562
hsa-mir-380	ENST00000333891	PCLO	-20.73	368	390
hsa-mir-380	ENST00000338008	ZFYVE16	-21.59	5	24
hsa-mir-380	ENST00000336783	ATXN2L	-20.02	887	924
hsa-mir-380	ENST00000340828	CCNG1	-24.42	543	578
hsa-mir-380	ENST00000327544	RGPD2	-21.8	931	958
hsa-mir-380	ENST00000343958	FGD6	-20.64	2320	2342
hsa-mir-380	ENST00000342203	SSX2IP	-22.11	601	632
hsa-mir-380	ENST00000337746	FKBP5	-20.79	956	977
hsa-mir-380	ENST00000328457	PLCXD3	-20.03	4085	4108
hsa-mir-380	ENST00000353904	ZMYM3	-23.12	501	523
hsa-mir-380	ENST00000349305	ALDH8A1	-21.4	746	766
hsa-mir-380	ENST00000357266	FKBP5	-20.79	956	977
hsa-mir-380	ENST00000361589	NLGN1	-20.63	421	443
hsa-mir-380	ENST00000367414	CFHR5	-20.69	190	214
hsa-mir-380	ENST00000367020	C1orf107	-24.76	3870	3907
hsa-mir-380	ENST00000367845	ALDH8A1	-21.4	746	766
hsa-mir-380	ENST00000367928	VNN1	-20.25	1167	1187
hsa-mir-380	ENST00000367847	ALDH8A1	-21.4	746	766
hsa-mir-380	ENST00000368836	METTL10	-20.76	1393	1418
hsa-mir-380	ENST00000374618	ZNF33A	-20.25	1435	1457
hsa-mir-380	ENST00000373504	CHIC1	-20.4	581	607
hsa-mir-380	ENST00000376109	AGTPBP1	-21.08	696	717
hsa-mir-380	ENST00000373988	ZMYM3	-23.12	501	523
hsa-mir-380	ENST00000373502	CHIC1	-20.4	581	607
hsa-mir-380	ENST00000373998	ZMYM3	-23.12	501	523
hsa-mir-380	ENST00000373984	ZMYM3	-23.12	501	523
hsa-mir-380	ENST00000370550	HS2ST1	-20.66	2084	2106
hsa-mir-380	ENST00000374778	OPCML	-21.52	1542	1562
hsa-mir-380	ENST00000377801	PLCXD3	-20.03	4275	4298
hsa-mir-380	ENST00000377626	ZNF658	-20.3	151	181
hsa-mir-380	ENST00000380751	SERF1B	-21.15	73	94
hsa-mir-380	ENST00000381652	JAK2	-23.38	62	84
hsa-mir-380	ENST00000395547	ATXN2L	-20.02	435	472
hsa-mir-380	ENST00000394232	SV2B	-24.93	3004	3025
hsa-mir-380	ENST00000393929	CCNG1	-24.42	543	578
hsa-mir-380	ENST00000398146	RGPD2	-21.8	931	958
hsa-mir-380	ENST00000399273	CCDC144A	-20.73	1092	1123
hsa-mir-380	ENST00000398193	AC111200.7	-21.8	928	955
hsa-mir-380	ENST00000409630	RGPD2	-21.8	931	958
hsa-mir-380	ENST00000409776	AC111200.7	-21.8	928	955
hsa-mir-380s	ENST00000005905	KIAA0100	-23.43	446	473
hsa-mir-380s	ENST00000165698	REEP1	-22.27	2776	2810
hsa-mir-380s	ENST00000205402	DLD	-26.64	1331	1353
hsa-mir-380s	ENST00000195656	LYRM2	-25.12	3387	3408
hsa-mir-380s	ENST00000216252	PHF5A	-21.92	283	303
hsa-mir-380s	ENST00000225519	CARKL	-21.92	1900	1922
hsa-mir-380s	ENST00000226067	HLF	-20.47	2866	2886
hsa-mir-380s	ENST00000244869	EREG	-23.69	2980	3004
hsa-mir-380s	ENST00000244769	ATXN1	-21.51	3120	3143
hsa-mir-380s	ENST00000253928	FLYWCH1	-20.14	459	479
hsa-mir-380s	ENST00000255977	MKRN1	-20.48	269	290
hsa-mir-380s	ENST00000262126	ANKRD12	-25.66	2070	2096
hsa-mir-380s	ENST00000262965	TCF3	-20.01	697	716
hsa-mir-380s	ENST00000263095	ZNF264	-20.82	2174	2202
hsa-mir-380s	ENST00000251758	DDX11	-22.1	1823	1849
hsa-mir-380s	ENST00000252510	DPP6	-20.26	1244	1273
hsa-mir-380s	ENST00000260569	CEP68	-20.95	894	916
hsa-mir-380s	ENST00000284384	PRKCA	-22.47	5154	5181
hsa-mir-380s	ENST00000264741	ITGA9	-20.84	260	281
hsa-mir-380s	ENST00000274498	ARHGAP26	-21.52	5663	5683
hsa-mir-380s	ENST00000297922	DENND1A	-24.58	1420	1445
hsa-mir-380s	ENST00000287272	UNC5D	-20.38	2038	2059
hsa-mir-380s	ENST00000296739	SPZ1	-21.88	90	112
hsa-mir-380s	ENST00000264343	ARHGAP24	-20.39	1578	1601
hsa-mir-380s	ENST00000289013	RHPN1	-22.84	570	596
hsa-mir-380s	ENST00000276141	SYTL4	-23.27	953	983
hsa-mir-380s	ENST00000265000	GALNT7	-20.32	1666	1687
hsa-mir-380s	ENST00000274376	RASA1	-21.65	756	777
hsa-mir-380s	ENST00000293648	ZNF562	-21.4	2333	2354
hsa-mir-380s	ENST00000269967	CCDC97	-23.4	1377	1400
hsa-mir-380s	ENST00000299397	SMPD1	-23.3	55	78
hsa-mir-380s	ENST00000272117	ITPKB	-21.85	1431	1459
hsa-mir-380s	ENST00000266534	TMEM117	-21.76	277	300
hsa-mir-380s	ENST00000314117	RELL1	-21.93	347	369
hsa-mir-380s	ENST00000325542	CEP57	-21.07	1334	1360
hsa-mir-380s	ENST00000322652	SUZ12	-20.34	894	918
hsa-mir-380s	ENST00000300619	ZNF91	-20.05	1185	1206
hsa-mir-380s	ENST00000325321	KLK2	-22.16	1333	1355
hsa-mir-380s	ENST00000325486	CEP57	-21.07	1334	1360
hsa-mir-380s	ENST00000313525	GNG10	-20.06	934	955
hsa-mir-380s	ENST00000325599	SHQ1	-23.03	118	147
hsa-mir-380s	ENST00000310127	ATP8B3	-22.72	841	866
hsa-mir-380s	ENST00000318116	ARHGAP24	-20.39	1578	1601
hsa-mir-380s	ENST00000311978	PRKY	-21.68	4061	4082
hsa-mir-380s	ENST00000302913	ACHE	-21.77	293	319
hsa-mir-380s	ENST00000300935	RAB8A	-20.84	1089	1110
hsa-mir-380s	ENST00000317586	DISC1	-26.2	688	709
hsa-mir-380s	ENST00000301923	TNRC6B	-20.79	8713	8731
hsa-mir-380s	ENST00000311659	UBQLN3	-26.09	177	203
hsa-mir-380s	ENST00000314616	SUPT6H	-20.64	106	132
hsa-mir-380s	ENST00000342608	AC002472.8-202	-21.94	1666	1689
hsa-mir-380s	ENST00000328735	BACE2	-21.36	1056	1077
hsa-mir-380s	ENST00000335727	TNRC6B	-20.79	8713	8731
hsa-mir-380s	ENST00000327830	NRBP2	-22.12	1037	1057
hsa-mir-380s	ENST00000342245	SMPD1	-23.3	55	78
hsa-mir-380s	ENST00000344592	FLYWCH1	-20.14	459	479
hsa-mir-380s	ENST00000330333	BACE2	-21.36	859	880
hsa-mir-380s	ENST00000332411	KRT76	-20.81	79	100
hsa-mir-380s	ENST00000341049	CAV1	-20.6	233	256
hsa-mir-380s	ENST00000342032	C7orf16	-22.18	565	589
hsa-mir-380s	ENST00000344749	TCF3	-20.01	697	716
hsa-mir-380s	ENST00000331437	CECR6	-23.75	2550	2567
hsa-mir-380s	ENST00000340290	MMP19	-20.52	549	576
hsa-mir-380s	ENST00000336905	AC013268.5-201	-22.02	435	454
hsa-mir-380s	ENST00000343625	AC011492.8	-20.93	806	828
hsa-mir-380s	ENST00000339364	PIK3AP1	-23.19	1041	1072
hsa-mir-380s	ENST00000332007	DPP6	-20.26	1244	1273
hsa-mir-380s	ENST00000336735	SEL1L	-24.47	338	362
hsa-mir-380s	ENST00000353442	LMBR1	-21.49	1135	1153
hsa-mir-380s	ENST00000358049	KLK2	-22.16	1484	1506
hsa-mir-380s	ENST00000356782	TPCN2	-23.09	128	150
hsa-mir-380s	ENST00000347486	SUPT6H	-20.64	106	132
hsa-mir-380s	ENST00000356674	HNRPA2B1	-23.7	1912	1943
hsa-mir-380s	ENST00000354667	HNRPA2B1	-23.7	1912	1943
hsa-mir-380s	ENST00000347667	BACE2	-21.36	859	880
hsa-mir-380s	ENST00000356761	SMPD1	-23.3	55	78
hsa-mir-380s	ENST00000354513	PDGFA	-20.95	923	945
hsa-mir-380s	ENST00000359870	AC013268.5-202	-22.02	169	188
hsa-mir-380s	ENST00000366632	DISC1	-26.2	704	725
hsa-mir-380s	ENST00000369701	SORCS3	-21.03	4	25
hsa-mir-380s	ENST00000366787	THBS2	-23.34	1768	1789
hsa-mir-380s	ENST00000360629	ARGLU1	-20.92	719	741
hsa-mir-380s	ENST00000362758	PRKY	-21.68	4061	4082
hsa-mir-380s	ENST00000359847	NTRK2	-21.21	4875	4894
hsa-mir-380s	ENST00000370196	TLX1	-23.87	465	496
hsa-mir-380s	ENST00000372917	TRERF1	-23.19	287	318
hsa-mir-380s	ENST00000375226	UBR4	-21.16	3426	3449
hsa-mir-380s	ENST00000372336	ZCCHC24	-21.47	3535	3567
hsa-mir-380s	ENST00000375147	NCBP1	-21.48	295	322
hsa-mir-380s	ENST00000372333	ZCCHC24	-21.47	3395	3427
hsa-mir-380s	ENST00000372335	ZCCHC24	-21.47	3535	3567
hsa-mir-380s	ENST00000371110	PIK3AP1	-23.19	1041	1072
hsa-mir-380s	ENST00000372989	SYTL4	-23.27	953	983
hsa-mir-380s	ENST00000376681	TTLL6	-20.13	1256	1275
hsa-mir-380s	ENST00000375217	UBR4	-21.16	3414	3437
hsa-mir-380s	ENST00000372922	TRERF1	-23.19	287	318
hsa-mir-380s	ENST00000372914	TRERF1	-23.19	287	318
hsa-mir-380s	ENST00000373624	DENND1A	-24.58	1420	1445
hsa-mir-380s	ENST00000371109	PIK3AP1	-23.19	1041	1072
hsa-mir-380s	ENST00000373629	CRB2	-24.81	447	469
hsa-mir-380s	ENST00000373631	CRB2	-24.81	447	469
hsa-mir-380s	ENST00000373698	PTGS1	-21.33	336	359
hsa-mir-380s	ENST00000376360	CLYBL	-23.08	653	673
hsa-mir-380s	ENST00000378004	ARHGAP26	-21.52	5663	5683
hsa-mir-380s	ENST00000379153	CD83	-22.19	242	262
hsa-mir-380s	ENST00000378122	PCDHA9	-22.49	2636	2657
hsa-mir-380s	ENST00000377990	CEP68	-20.95	894	916
hsa-mir-380s	ENST00000380993	SLC12A1	-20.66	301	323
hsa-mir-380s	ENST00000377824	GRHPR	-25.76	494	516
hsa-mir-380s	ENST00000378420	AC118344.2-201	-23.25	530	549
hsa-mir-380s	ENST00000381405	ESM1	-21.99	282	303
hsa-mir-380s	ENST00000378580	LRRIQ1	-21.45	1212	1243
hsa-mir-380s	ENST00000383440	ANKRD12	-25.66	2070	2096
hsa-mir-380s	ENST00000383746	C3orf23	-23.49	142	173
hsa-mir-380s	ENST00000381403	ESM1	-21.99	282	303
hsa-mir-380s	ENST00000389003	KIAA0100	-23.43	446	473
hsa-mir-380s	ENST00000379565	RPS6KA3	-24.21	3353	3372
hsa-mir-380s	ENST00000395882	NTRK2	-21.21	4875	4894
hsa-mir-380s	ENST00000395423	TCF3	-20.01	697	716
hsa-mir-380s	ENST00000393467	CAV1	-20.6	233	256
hsa-mir-380s	ENST00000393435	LONRF2	-20.69	6087	6109
hsa-mir-380s	ENST00000393437	LONRF2	-20.69	6087	6109
hsa-mir-380s	ENST00000396078	C3orf23	-23.49	142	173
hsa-mir-380s	ENST00000395184	ARHGAP24	-20.39	1578	1601
hsa-mir-380s	ENST00000389275	RASA1	-21.65	756	777
hsa-mir-380s	ENST00000395183	ARHGAP24	-20.39	1578	1601
hsa-mir-380s	ENST00000392438	OPA1	-22.51	3104	3127
hsa-mir-380s	ENST00000394219	DENND1A	-24.58	1420	1445
hsa-mir-380s	ENST00000399261	AL158154.28-203	-25.54	3	22
hsa-mir-380s	ENST00000402625	STEAP2	-20.76	1811	1835
hsa-mir-380s	ENST00000396830	IFFO1	-20.3	518	537
hsa-mir-380s	ENST00000399875	CECR6	-23.75	2476	2493
hsa-mir-380s	ENST00000397082	ZNF91	-20.05	1185	1206
hsa-mir-380s	ENST00000400140	TNRC6B	-20.79	8713	8731
hsa-mir-380s	ENST00000402802	PDGFA	-20.95	899	921
hsa-mir-380s	ENST00000399667	FLYWCH1	-20.14	459	479
hsa-mir-380s	ENST00000404039	DPP6	-20.26	1244	1273
hsa-mir-380s	ENST00000409049	ARMC3	-22.33	272	293
hsa-mir-380s	ENST00000406285	POLI	-21.86	2066	2092
hsa-mir-380s	ENST00000404693	NCAM1	-22.43	362	385
hsa-mir-380s	ENST00000405348	CAV1	-20.6	233	256
hsa-mir-1197	ENST00000005257	RALA	-22.31	663	683
hsa-mir-1197	ENST00000005198	MAP3K9	-21.8	494	516
hsa-mir-1197	ENST00000005340	DVL2	-22.45	34	55
hsa-mir-1197	ENST00000006750	CD79B	-20.9	458	478
hsa-mir-1197	ENST00000034275	RANBP3	-22.84	764	788
hsa-mir-1197	ENST00000029410	B4GALT7	-24.08	216	238
hsa-mir-1197	ENST00000042931	BEST2	-22.21	230	251
hsa-mir-1197	ENST00000158526	FAM50A	-22.64	108	136
hsa-mir-1197	ENST00000095634	ZNF275	-21.5	3270	3294
hsa-mir-1197	ENST00000159111	JMJD2B	-21.69	1071	1091
hsa-mir-1197	ENST00000164133	PPP2R5B	-23.56	526	550
hsa-mir-1197	ENST00000204801	CD209	-20.21	2987	3008
hsa-mir-1197	ENST00000179259	C12orf5	-22.32	6290	6317
hsa-mir-1197	ENST00000174653	AP3M2	-22.31	1368	1390
hsa-mir-1197	ENST00000210187	RAB26	-20.42	433	454
hsa-mir-1197	ENST00000167825	ARHGEF10L	-21.4	56	81
hsa-mir-1197	ENST00000217121	TPD52L2	-22.07	1343	1363
hsa-mir-1197	ENST00000222482	CPA4	-23.01	142	163
hsa-mir-1197	ENST00000217159	SLCO4A1	-21.64	334	355
hsa-mir-1197	ENST00000222379	C19orf61	-25.34	226	249
hsa-mir-1197	ENST00000217133	TUBB1	-20.5	937	963
hsa-mir-1197	ENST00000220514	OIP5	-22.79	289	312
hsa-mir-1197	ENST00000218075	GLRA2	-22.33	931	951
hsa-mir-1197	ENST00000216129	TTLL12	-21.82	371	391
hsa-mir-1197	ENST00000216144	CABP7	-21.26	479	499
hsa-mir-1197	ENST00000216144	CABP7	-20.01	1512	1531
hsa-mir-1197	ENST00000223298	TMEM176B	-20.67	215	236
hsa-mir-1197	ENST00000216122	MCM5	-20.72	141	161
hsa-mir-1197	ENST00000216044	GTPBP1	-21.67	1802	1826
hsa-mir-1197	ENST00000220592	EIF2C2	-24.64	248	271
hsa-mir-1197	ENST00000216083	CBX6	-21.18	1191	1212
hsa-mir-1197	ENST00000216807	BRMS1L	-21.51	840	859
hsa-mir-1197	ENST00000220562	EXTL3	-20.06	1039	1058
hsa-mir-1197	ENST00000223423	PTGS1	-20.34	1973	1993
hsa-mir-1197	ENST00000222250	ARRDC2	-22.23	949	971
hsa-mir-1197	ENST00000228280	KITLG	-23.3	2142	2161
hsa-mir-1197	ENST00000229022	VDR	-22.12	2296	2318
hsa-mir-1197	ENST00000224140	SETX	-20.48	2145	2165
hsa-mir-1197	ENST00000243389	SLC36A1	-26.65	2150	2169
hsa-mir-1197	ENST00000245615	LENG4	-24.05	142	165
hsa-mir-1197	ENST00000225474	CSF3	-21.04	91	112
hsa-mir-1197	ENST00000228284	SART3	-20.11	217	245
hsa-mir-1197	ENST00000230122	ZBTB24	-22.39	2896	2918
hsa-mir-1197	ENST00000231909	ACTR8	-21.85	461	481
hsa-mir-1197	ENST00000227638	PANX1	-20.16	491	510
hsa-mir-1197	ENST00000238359	BSPRY	-20.76	421	441
hsa-mir-1197	ENST00000233607	APC2	-20.83	2657	2679
hsa-mir-1197	ENST00000244741	CDKN1A	-22.31	1376	1396
hsa-mir-1197	ENST00000228705	PPM1H	-23.43	4067	4087
hsa-mir-1197	ENST00000243182	STIL	-21.77	12	36
hsa-mir-1197	ENST00000229829	HLA-DOA	-20.85	110	134
hsa-mir-1197	ENST00000238483	APC2	-20.83	6957	6979
hsa-mir-1197	ENST00000230901	BRD8	-20.11	183	207
hsa-mir-1197	ENST00000236342	DHDDS	-21.21	2058	2082
hsa-mir-1197	ENST00000228437	PRDM4	-21.95	190	209
hsa-mir-1197	ENST00000247291	C9orf58	-30.23	2433	2456
hsa-mir-1197	ENST00000247291	C9orf58	-22.01	1102	1125
hsa-mir-1197	ENST00000234256	SLC1A4	-21.23	2371	2394
hsa-mir-1197	ENST00000237536	C20orf117	-20.29	72	98
hsa-mir-1197	ENST00000237536	C20orf117	-23.21	593	624
hsa-mir-1197	ENST00000244769	ATXN1	-21.51	476	497
hsa-mir-1197	ENST00000241312	CSMD2	-21.14	1244	1264
hsa-mir-1197	ENST00000241312	CSMD2	-20.54	184	208
hsa-mir-1197	ENST00000224807	SFXN3	-25.72	656	676
hsa-mir-1197	ENST00000248935	GSTT1	-22.25	198	218
hsa-mir-1197	ENST00000238616	NEK9	-20.65	452	475
hsa-mir-1197	ENST00000232854	HEMK1	-21.38	1414	1433
hsa-mir-1197	ENST00000232854	HEMK1	-20.46	1082	1104
hsa-mir-1197	ENST00000239899	BRD8	-20.11	183	207
hsa-mir-1197	ENST00000235307	C1orf21	-24.1	5770	5790
hsa-mir-1197	ENST00000227451	DTX4	-20.81	67	91
hsa-mir-1197	ENST00000225995	MPP2	-22.48	680	712
hsa-mir-1197	ENST00000225973	RND2	-21.75	679	702
hsa-mir-1197	ENST00000235349	PRAMEF4	-23.44	192	211
hsa-mir-1197	ENST00000244050	SNAI1	-20.03	147	178
hsa-mir-1197	ENST00000258301	STX6	-22.62	2518	2545
hsa-mir-1197	ENST00000262891	MARK4	-24.35	1963	1984
hsa-mir-1197	ENST00000261534	POMT2	-21.54	1731	1751
hsa-mir-1197	ENST00000263212	PPM1F	-22.94	2854	2875
hsa-mir-1197	ENST00000263559	VPS26A	-24	449	470
hsa-mir-1197	ENST00000262709	TOX4	-21.99	820	844
hsa-mir-1197	ENST00000261318	C12orf49	-20.72	1167	1187
hsa-mir-1197	ENST00000250377	KIAA0391	-22.88	795	814
hsa-mir-1197	ENST00000256722	CMPK2	-26.28	516	536
hsa-mir-1197	ENST00000258362	PNKD	-20.89	486	507
hsa-mir-1197	ENST00000254231	LIN28	-20.42	1390	1410
hsa-mir-1197	ENST00000260598	KHK	-22.56	116	140
hsa-mir-1197	ENST00000253048	ZC3H4	-20.49	1531	1551
hsa-mir-1197	ENST00000252512	XPO7	-22.47	279	306
hsa-mir-1197	ENST00000251343	KIAA0323	-21.33	1643	1662
hsa-mir-1197	ENST00000262074	TTC23	-23.83	1255	1275
hsa-mir-1197	ENST00000255030	CRP	-22.41	848	871
hsa-mir-1197	ENST00000254182	ZNF776	-24.18	2081	2102
hsa-mir-1197	ENST00000252338	FAM155B	-22.68	1564	1584
hsa-mir-1197	ENST00000262510	NLRC5	-25.17	125	144
hsa-mir-1197	ENST00000262510	NLRC5	-20.75	756	777
hsa-mir-1197	ENST00000254508	NUP210	-22.39	840	861
hsa-mir-1197	ENST00000257879	ITGA7	-21.54	230	252
hsa-mir-1197	ENST00000258439	TMEM127	-22.97	1175	1198
hsa-mir-1197	ENST00000253475	CHMP1A	-25.15	25	44
hsa-mir-1197	ENST00000257880	ITGA7	-21.54	400	422
hsa-mir-1197	ENST00000251722	USP40	-20.33	831	849
hsa-mir-1197	ENST00000251390	LILRA3	-22.6	47	68
hsa-mir-1197	ENST00000262623	ATP4A	-20.75	362	382
hsa-mir-1197	ENST00000261758	MESDC2	-22.7	2311	2341
hsa-mir-1197	ENST00000252115	POLDIP3	-22	1919	1943
hsa-mir-1197	ENST00000252115	POLDIP3	-22.37	441	463
hsa-mir-1197	ENST00000255310	TPTE2	-20.16	85	105
hsa-mir-1197	ENST00000252595	SLC27A1	-24.94	607	629
hsa-mir-1197	ENST00000252595	SLC27A1	-23.42	1102	1126
hsa-mir-1197	ENST00000256640	WNT2B	-25.5	134	154
hsa-mir-1197	ENST00000263208	HIRA	-21.51	154	174
hsa-mir-1197	ENST00000261842	AP4E1	-20.17	2870	2890
hsa-mir-1197	ENST00000261842	AP4E1	-23.27	1704	1730
hsa-mir-1197	ENST00000262301	LMF1	-20.98	531	554
hsa-mir-1197	ENST00000261799	PDGFRB	-21.4	1190	1211
hsa-mir-1197	ENST00000261349	LRP6	-21.74	2670	2698
hsa-mir-1197	ENST00000262676	TTC39A	-24.06	4139	4161
hsa-mir-1197	ENST00000263092	METT10D	-20.91	3425	3445
hsa-mir-1197	ENST00000261797	NDST1	-21.03	1150	1168
hsa-mir-1197	ENST00000261797	NDST1	-22.14	3360	3379
hsa-mir-1197	ENST00000262317	CRAMP1L	-20.24	3492	3511
hsa-mir-1197	ENST00000263056	MAP3K8	-24.02	512	532
hsa-mir-1197	ENST00000250916	KLF16	-20.73	1296	1320
hsa-mir-1197	ENST00000262919	ATRN	-21.58	1169	1190
hsa-mir-1197	ENST00000260599	KHK	-22.56	116	140
hsa-mir-1197	ENST00000261170	GUCY2C	-21.41	48	72
hsa-mir-1197	ENST00000253756	KIF3A	-24.94	393	414
hsa-mir-1197	ENST00000258418	CAB39	-23.77	1803	1831
hsa-mir-1197	ENST00000252773	UNC13A	-20.72	3811	3831
hsa-mir-1197	ENST00000258991	TEX2	-20.15	1344	1363
hsa-mir-1197	ENST00000256861	ITIH5	-21.77	2657	2677
hsa-mir-1197	ENST00000261817	PSMD9	-23.85	586	610
hsa-mir-1197	ENST00000262089	AC004877.1-201	-22.96	483	503
hsa-mir-1197	ENST00000293829	FGF11	-20.89	412	433
hsa-mir-1197	ENST00000269095	MPP2	-22.48	680	712
hsa-mir-1197	ENST00000287908	STEAP2	-23.89	4428	4450
hsa-mir-1197	ENST00000282753	GRM1	-20.71	1212	1231
hsa-mir-1197	ENST00000286096	JMJD5	-22.23	88	107
hsa-mir-1197	ENST00000290956	BCR	-21.09	1567	1595
hsa-mir-1197	ENST00000293860	POLR3K	-20.79	64	86
hsa-mir-1197	ENST00000265572	OPRK1	-22.36	3306	3326
hsa-mir-1197	ENST00000266304	TEF	-20.35	3113	3134
hsa-mir-1197	ENST00000280562	PITPNM2	-21.46	289	312
hsa-mir-1197	ENST00000281928	MED13L	-22.79	311	328
hsa-mir-1197	ENST00000290597	ALDH4A1	-23.03	234	254
hsa-mir-1197	ENST00000284551	TRIM11	-24.31	79	99
hsa-mir-1197	ENST00000265342	FSTL4	-26.99	1336	1360
hsa-mir-1197	ENST00000269373	AC024361.21	-21.08	594	620
hsa-mir-1197	ENST00000265960	MAPKAP1	-22.73	63	83
hsa-mir-1197	ENST00000285208	RAB6B	-21.11	2231	2257
hsa-mir-1197	ENST00000297436	DEFA6	-25.24	47	70
hsa-mir-1197	ENST00000296111	ZNF445	-25.37	1683	1702
hsa-mir-1197	ENST00000271619	PRUNE	-20.31	299	327
hsa-mir-1197	ENST00000293925	CRAMP1L	-20.24	3492	3511
hsa-mir-1197	ENST00000264357	GRIA3	-20.31	1149	1171
hsa-mir-1197	ENST00000264867	PPARGC1A	-23.59	3401	3423
hsa-mir-1197	ENST00000267512	RAB15	-22.32	584	604
hsa-mir-1197	ENST00000271583	TOR1AIP1	-20.48	300	320
hsa-mir-1197	ENST00000288710	C2orf39	-26.71	146	167
hsa-mir-1197	ENST00000280612	SLC7A11	-21.06	5190	5214
hsa-mir-1197	ENST00000290295	HOXB13	-21.1	29	46
hsa-mir-1197	ENST00000298441	ITIH5	-21.77	2657	2677
hsa-mir-1197	ENST00000264057	DGKD	-21.38	372	392
hsa-mir-1197	ENST00000297761	KIAA1147	-24.61	171	201
hsa-mir-1197	ENST00000265375	CCNY	-28.97	385	408
hsa-mir-1197	ENST00000270722	PRDM16	-20.09	1908	1929
hsa-mir-1197	ENST00000298819	CRTAC1	-22.85	353	378
hsa-mir-1197	ENST00000296215	SNIP1	-20.97	979	1003
hsa-mir-1197	ENST00000266085	TIMP3	-20.25	1341	1365
hsa-mir-1197	ENST00000293995	ZNF75A	-20.77	3	23
hsa-mir-1197	ENST00000299237	ZNF319	-21.29	1125	1146
hsa-mir-1197	ENST00000285206	SAMD14	-20.71	1108	1128
hsa-mir-1197	ENST00000294008	BTBD12	-24.41	810	830
hsa-mir-1197	ENST00000272438	TEX261	-20.49	2256	2279
hsa-mir-1197	ENST00000282892	MED21	-21.56	399	418
hsa-mir-1197	ENST00000278426	SLC43A1	-23.14	438	458
hsa-mir-1197	ENST00000273077	PNKD	-20.89	486	507
hsa-mir-1197	ENST00000278456	PTPRJ	-20.89	1622	1644
hsa-mir-1197	ENST00000278780	OVOL2	-20.45	185	203
hsa-mir-1197	ENST00000278780	OVOL2	-20.45	104	125
hsa-mir-1197	ENST00000288828	WIPI2	-21.17	2794	2815
hsa-mir-1197	ENST00000264431	RAPGEF2	-23.24	856	878
hsa-mir-1197	ENST00000267163	RB1	-21.42	424	444
hsa-mir-1197	ENST00000295833	SMYD1	-20.18	2646	2666
hsa-mir-1197	ENST00000276201	UPF3B	-20.69	1	27
hsa-mir-1197	ENST00000286657	ADAMTS3	-21.72	876	902
hsa-mir-1197	ENST00000293968	CCNF	-22.36	291	316
hsa-mir-1197	ENST00000269033	SSH2	-22.3	3792	3817
hsa-mir-1197	ENST00000286485	PSD3	-20.59	7228	7248
hsa-mir-1197	ENST00000286485	PSD3	-20.68	937	962
hsa-mir-1197	ENST00000264039	GPC1	-20.97	1674	1700
hsa-mir-1197	ENST00000282223	SPOCK1	-20.58	409	431
hsa-mir-1197	ENST00000292476	CPSF4	-23.07	180	198
hsa-mir-1197	ENST00000292697	BCR	-21.09	1567	1595
hsa-mir-1197	ENST00000275262	QKI	-22.35	4205	4225
hsa-mir-1197	ENST00000280696	THRB	-20.89	1050	1073
hsa-mir-1197	ENST00000283095	CAST	-28.61	1035	1056
hsa-mir-1197	ENST00000297289	AL591069.5	-21.27	2443	2463
hsa-mir-1197	ENST00000284856	TMSB4Y	-25.77	266	287
hsa-mir-1197	ENST00000265245	LSG1	-21.1	941	960
hsa-mir-1197	ENST00000266269	PATZ1	-20.92	498	525
hsa-mir-1197	ENST00000278379	SLC1A2	-20.04	8367	8387
hsa-mir-1197	ENST00000293648	ZNF562	-20.26	1532	1553
hsa-mir-1197	ENST00000284483	TNIK	-21.23	1329	1348
hsa-mir-1197	ENST00000296280	MASP1	-23.38	914	940
hsa-mir-1197	ENST00000265441	WNT2	-26.8	639	660
hsa-mir-1197	ENST00000286104	TTN	-21.13	7807	7826
hsa-mir-1197	ENST00000269919	PGPEP1	-22.37	2376	2395
hsa-mir-1197	ENST00000277183	HIATL1	-22.82	698	718
hsa-mir-1197	ENST00000281821	EPHA4	-22.33	1943	1963
hsa-mir-1197	ENST00000264033	CBL	-22.36	7501	7526
hsa-mir-1197	ENST00000264033	CBL	-20.11	379	400
hsa-mir-1197	ENST00000264584	LARP2	-21.52	843	863
hsa-mir-1197	ENST00000269197	ASXL3	-21.34	3691	3709
hsa-mir-1197	ENST00000293760	LEMD2	-21.11	1085	1105
hsa-mir-1197	ENST00000296092	ZNF35	-21.38	90	110
hsa-mir-1197	ENST00000267837	DUOX2	-21.2	884	903
hsa-mir-1197	ENST00000279249	CDC42EP2	-23.91	466	487
hsa-mir-1197	ENST00000272139	C1orf35	-24.56	260	285
hsa-mir-1197	ENST00000263816	LRP2	-20.9	724	741
hsa-mir-1197	ENST00000276826	AC084125.9-201	-20.47	278	298
hsa-mir-1197	ENST00000275820	NOM1	-21.68	746	767
hsa-mir-1197	ENST00000270066	C19orf61	-25.34	226	249
hsa-mir-1197	ENST00000278947	SCN2B	-26.91	1681	1701
hsa-mir-1197	ENST00000271620	PRUNE	-20.31	299	327
hsa-mir-1197	ENST00000292599	MAML1	-20.31	1406	1432
hsa-mir-1197	ENST00000317178	ZNF776	-24.18	2081	2102
hsa-mir-1197	ENST00000324572	FAM131B	-23.34	1507	1526
hsa-mir-1197	ENST00000303759	CHCHD7	-22.14	127	146
hsa-mir-1197	ENST00000302851	ZNF561	-20.29	1339	1364
hsa-mir-1197	ENST00000315948	LYSMD3	-21.85	1847	1867
hsa-mir-1197	ENST00000321130	KIAA0391	-22.88	795	814
hsa-mir-1197	ENST00000317932	KCTD1	-20.75	277	302
hsa-mir-1197	ENST00000304062	CPLX1	-24.04	813	834
hsa-mir-1197	ENST00000322680	CAMK2G	-20.6	1167	1187
hsa-mir-1197	ENST00000303434	TRABD	-20.37	726	746
hsa-mir-1197	ENST00000303434	TRABD	-20.3	998	1019
hsa-mir-1197	ENST00000318529	ZNF185	-23.47	335	358
hsa-mir-1197	ENST00000324727	SCN4B	-28.18	798	820
hsa-mir-1197	ENST00000321599	IHPK1	-24	729	754
hsa-mir-1197	ENST00000308149	NLRC5	-25.17	125	144
hsa-mir-1197	ENST00000308149	NLRC5	-20.75	756	777
hsa-mir-1197	ENST00000306434	MAT2A	-29.39	1222	1243
hsa-mir-1197	ENST00000300146	PATL1	-20.16	1	21
hsa-mir-1197	ENST00000302413	PRUNE	-20.31	299	327
hsa-mir-1197	ENST00000305762	CAMK2G	-20.6	1167	1187
hsa-mir-1197	ENST00000300176	AGFG2	-28.15	819	838
hsa-mir-1197	ENST00000324823	ZNF185	-23.47	335	358
hsa-mir-1197	ENST00000305747	LASS6	-25.36	131	154
hsa-mir-1197	ENST00000307331	SCNN1B	-20.42	109	129
hsa-mir-1197	ENST00000301454	SLC25A23	-20.38	537	557
hsa-mir-1197	ENST00000299798	SLC9A5	-20.9	412	434
hsa-mir-1197	ENST00000304046	ORMDL3	-23.33	1297	1318
hsa-mir-1197	ENST00000324038	FAM101A	-22.41	410	430
hsa-mir-1197	ENST00000318129	GINS3	-21.38	34	54
hsa-mir-1197	ENST00000324453	C7orf41	-21.01	3370	3396
hsa-mir-1197	ENST00000311599	AC009656.11	-21.49	2278	2301
hsa-mir-1197	ENST00000300061	SCNN1G	-20.84	610	639
hsa-mir-1197	ENST00000325303	CCRK	-21.44	363	388
hsa-mir-1197	ENST00000304314	SSX6	-23.29	473	493
hsa-mir-1197	ENST00000317233	AFF3	-20.24	1204	1230
hsa-mir-1197	ENST00000326261	IQSEC3	-20.85	1384	1406
hsa-mir-1197	ENST00000307662	SYNPO	-20.78	2045	2066
hsa-mir-1197	ENST00000304053	NTRK2	-23.5	3326	3349
hsa-mir-1197	ENST00000312655	YPEL2	-20.8	648	667
hsa-mir-1197	ENST00000308249	PPM1E	-20.28	1125	1148
hsa-mir-1197	ENST00000323588	PPM1M	-25.55	347	367
hsa-mir-1197	ENST00000302787	LETM1	-23.02	1022	1044
hsa-mir-1197	ENST00000321105	TOP3A	-23.85	73	95
hsa-mir-1197	ENST00000306306	REEP4	-24.52	373	396
hsa-mir-1197	ENST00000318683	B3GNT3	-21.75	608	627
hsa-mir-1197	ENST00000319340	CHST13	-20.49	384	408
hsa-mir-1197	ENST00000311043	NAV2	-20.27	1077	1096
hsa-mir-1197	ENST00000320201	PITPNM2	-21.46	289	312
hsa-mir-1197	ENST00000301421	KLK15	-20.42	30	51
hsa-mir-1197	ENST00000311027	MADD	-28.24	85	111
hsa-mir-1197	ENST00000301357	CD209	-20.21	2987	3008
hsa-mir-1197	ENST00000312251	NAGPA	-24.92	83	107
hsa-mir-1197	ENST00000322773	COL19A1	-20.71	995	1016
hsa-mir-1197	ENST00000303061	C17orf65	-20.4	31	52
hsa-mir-1197	ENST00000315994	SH3PXD2A	-21.98	378	397
hsa-mir-1197	ENST00000308775	DAG1	-20.39	1774	1792
hsa-mir-1197	ENST00000310725	RAB37	-20.29	226	243
hsa-mir-1197	ENST00000302805	SPRY3	-21.71	5875	5895
hsa-mir-1197	ENST00000302805	SPRY3	-20.3	5081	5102
hsa-mir-1197	ENST00000305877	BCR	-21.09	67	95
hsa-mir-1197	ENST00000308910	GCET2	-20.07	942	965
hsa-mir-1197	ENST00000300843	MARK4	-24.35	2235	2256
hsa-mir-1197	ENST00000302251	PDGFD	-20.91	1306	1328
hsa-mir-1197	ENST00000321110	ZCCHC5	-27.59	487	507
hsa-mir-1197	ENST00000321110	ZCCHC5	-22.06	393	415
hsa-mir-1197	ENST00000326279	LIN28	-20.42	1390	1410
hsa-mir-1197	ENST00000307808	AFF1	-22.82	3368	3389
hsa-mir-1197	ENST00000308986	PTPN7	-22.64	298	318
hsa-mir-1197	ENST00000306010	MGMT	-23.21	86	103
hsa-mir-1197	ENST00000308783	FBXL11	-20.64	2394	2414
hsa-mir-1197	ENST00000326181	TRAF7	-24.12	1397	1417
hsa-mir-1197	ENST00000300452	COQ4	-21	314	334
hsa-mir-1197	ENST00000311637	ATP9A	-21.6	635	655
hsa-mir-1197	ENST00000322635	CAMK2G	-20.6	1167	1187
hsa-mir-1197	ENST00000319642	USH1G	-21.46	1350	1374
hsa-mir-1197	ENST00000323496	TMSL3	-21.43	280	302
hsa-mir-1197	ENST00000313456	KLF8	-20.16	416	438
hsa-mir-1197	ENST00000315591	CD209	-20.21	2987	3008
hsa-mir-1197	ENST00000310032	TSPAN17	-21.23	1271	1290
hsa-mir-1197	ENST00000315599	CD209	-20.21	2987	3008
hsa-mir-1197	ENST00000320585	CHORDC1	-22.81	215	241
hsa-mir-1197	ENST00000304330	RPAP1	-20.4	68	89
hsa-mir-1197	ENST00000318504	ZNF185	-23.47	335	358
hsa-mir-1197	ENST00000309017	PTPN7	-22.64	298	318
hsa-mir-1197	ENST00000300128	TMEM194A	-20.76	2320	2340
hsa-mir-1197	ENST00000307750	ZBTB5	-25.18	2111	2130
hsa-mir-1197	ENST00000325674	CAST	-28.61	1035	1056
hsa-mir-1197	ENST00000311798	SSX5	-22.31	523	543
hsa-mir-1197	ENST00000317735	RRH	-21.44	87	106
hsa-mir-1197	ENST00000300747	TRIM68	-25.56	640	659
hsa-mir-1197	ENST00000300747	TRIM68	-23.02	1219	1241
hsa-mir-1197	ENST00000318247	RORC	-24.32	1308	1327
hsa-mir-1197	ENST00000324109	DNMBP	-22.33	291	310
hsa-mir-1197	ENST00000306960	CHRM1	-21.23	662	681
hsa-mir-1197	ENST00000314348	PPP2R2D	-20.23	408	432
hsa-mir-1197	ENST00000319275	SSX6	-23.29	473	493
hsa-mir-1197	ENST00000303391	MECP2	-23.53	4257	4277
hsa-mir-1197	ENST00000302640	ITPR1	-21.6	386	408
hsa-mir-1197	ENST00000319283	GORASP1	-22.3	1239	1260
hsa-mir-1197	ENST00000342348	NADK	-22.6	1715	1737
hsa-mir-1197	ENST00000342608	AC002472.8-202	-20.74	1764	1792
hsa-mir-1197	ENST00000329410	C16orf54	-21.17	759	778
hsa-mir-1197	ENST00000332296	PRAMEF1	-20.78	345	363
hsa-mir-1197	ENST00000340918	EXOC5	-22.99	2631	2651
hsa-mir-1197	ENST00000328735	BACE2	-20.13	40	58
hsa-mir-1197	ENST00000344404	TRIOBP	-21.93	1672	1701
hsa-mir-1197	ENST00000336126	PCGF5	-23.35	5331	5354
hsa-mir-1197	ENST00000334543	SDK2	-20.64	4143	4162
hsa-mir-1197	ENST00000336926	HIP1	-21.4	529	551
hsa-mir-1197	ENST00000341290	C1orf170	-20.36	115	132
hsa-mir-1197	ENST00000333815	AL161645.14-201	-20.03	171	196
hsa-mir-1197	ENST00000328405	KCNH8	-20.84	1058	1081
hsa-mir-1197	ENST00000335289	SESTD1	-23.01	406	427
hsa-mir-1197	ENST00000336349	SPTY2D1	-22.51	1407	1428
hsa-mir-1197	ENST00000330175	SAMD14	-20.71	1108	1128
hsa-mir-1197	ENST00000334976	C19orf63	-20.29	50	73
hsa-mir-1197	ENST00000338821	ATP9A	-21.6	635	655
hsa-mir-1197	ENST00000329078	SPNS2	-22.6	158	178
hsa-mir-1197	ENST00000344395	ANAPC5	-21.74	536	557
hsa-mir-1197	ENST00000328913	MCF2L2	-22.29	144	167
hsa-mir-1197	ENST00000338624	LENG4	-24.05	142	165
hsa-mir-1197	ENST00000335858	RAD51L3	-20.24	331	352
hsa-mir-1197	ENST00000336138	C8orf55	-23.37	772	799
hsa-mir-1197	ENST00000331898	OPCML	-20.28	420	441
hsa-mir-1197	ENST00000344463	NADK	-22.6	1088	1110
hsa-mir-1197	ENST00000335754	ACTR8	-21.85	461	481
hsa-mir-1197	ENST00000339497	CCNY	-28.97	385	408
hsa-mir-1197	ENST00000344886	FAM179A	-22.94	1181	1204
hsa-mir-1197	ENST00000330063	SRL	-20.15	26	49
hsa-mir-1197	ENST00000336654	CCRK	-21.44	363	388
hsa-mir-1197	ENST00000340170	HIRA	-21.51	154	174
hsa-mir-1197	ENST00000344998	PRAMEF14	-20.78	374	392
hsa-mir-1197	ENST00000329620	WBP2NL	-23.07	699	720
hsa-mir-1197	ENST00000334600	PRAMEF14	-20.78	374	392
hsa-mir-1197	ENST00000341901	SBK1	-20.02	557	579
hsa-mir-1197	ENST00000335388	LPAL2	-21.27	757	777
hsa-mir-1197	ENST00000340578	RANBP3	-22.84	764	788
hsa-mir-1197	ENST00000345057	TRADD	-20.11	299	325
hsa-mir-1197	ENST00000343070	SCNN1B	-20.42	109	129
hsa-mir-1197	ENST00000341991	NADK	-22.6	1088	1110
hsa-mir-1197	ENST00000337335	C1orf145	-20.64	246	272
hsa-mir-1197	ENST00000342673	NDE1	-24.14	623	648
hsa-mir-1197	ENST00000336332	ZXDC	-21.58	2279	2299
hsa-mir-1197	ENST00000334149	BCR	-21.09	67	95
hsa-mir-1197	ENST00000341852	TNIK	-21.23	1329	1348
hsa-mir-1197	ENST00000332913	PRAMEF15	-23.44	192	211
hsa-mir-1197	ENST00000340415	RAB37	-20.29	1850	1867
hsa-mir-1197	ENST00000330087	PRAMEF15	-23.44	192	211
hsa-mir-1197	ENST00000337002	SEC62	-20.84	3545	3568
hsa-mir-1197	ENST00000326605	TDH	-24.89	337	357
hsa-mir-1197	ENST00000339438	CSDE1	-23.46	896	924
hsa-mir-1197	ENST00000343292	C1orf84	-22.78	562	582
hsa-mir-1197	ENST00000340339	GPR114	-20.16	838	859
hsa-mir-1197	ENST00000328649	CIB1	-20.02	1	23
hsa-mir-1197	ENST00000326639	LARP2	-21.52	1	20
hsa-mir-1197	ENST00000342812	KLF12	-21.23	1421	1442
hsa-mir-1197	ENST00000341755	C4orf44	-29.52	783	802
hsa-mir-1197	ENST00000342674	SLCO4A1	-21.64	216	237
hsa-mir-1197	ENST00000340674	ZNF445	-25.37	3708	3727
hsa-mir-1197	ENST00000342175	TTN	-21.13	7807	7826
hsa-mir-1197	ENST00000337190	MXD4	-24.87	3052	3075
hsa-mir-1197	ENST00000333511	BSG	-22.81	352	371
hsa-mir-1197	ENST00000333461	STAC2	-25.54	465	488
hsa-mir-1197	ENST00000340736	LPHN1	-22.95	1654	1681
hsa-mir-1197	ENST00000339223	FPR3	-20.25	157	186
hsa-mir-1197	ENST00000343242	MAFK	-23.57	907	927
hsa-mir-1197	ENST00000342239	DNMBP	-22.33	291	310
hsa-mir-1197	ENST00000340694	PPP1R9A	-20.67	2631	2652
hsa-mir-1197	ENST00000343694	RBPSUHL	-21.21	609	630
hsa-mir-1197	ENST00000343548	TPTE2	-20.16	85	105
hsa-mir-1197	ENST00000327628	TRAK1	-22.69	1459	1480
hsa-mir-1197	ENST00000327628	TRAK1	-20.29	1554	1574
hsa-mir-1197	ENST00000341426	NADK	-22.6	1088	1110
hsa-mir-1197	ENST00000335141	FNBP1	-23.48	2566	2586
hsa-mir-1197	ENST00000339018	TMPRSS4	-20.53	894	916
hsa-mir-1197	ENST00000329015	C21orf128	-20.37	32	61
hsa-mir-1197	ENST00000328514	GINS3	-21.38	34	54
hsa-mir-1197	ENST00000338592	AC068533.6	-22.94	332	350
hsa-mir-1197	ENST00000342922	MADD	-28.24	85	111
hsa-mir-1197	ENST00000333475	AC090510.4-202	-20.58	139	158
hsa-mir-1197	ENST00000340457	POLR2J2	-22.07	982	1003
hsa-mir-1197	ENST00000334884	MLL5	-21.31	124	146
hsa-mir-1197	ENST00000336868	NXN	-22.49	288	311
hsa-mir-1197	ENST00000344643	C14orf79	-22.87	169	189
hsa-mir-1197	ENST00000338644	RBM9	-25.04	4002	4024
hsa-mir-1197	ENST00000330838	ANKRD17	-26.58	1352	1372
hsa-mir-1197	ENST00000342992	TTN	-21.13	7807	7826
hsa-mir-1197	ENST00000341148	RBM33	-21.31	5281	5307
hsa-mir-1197	ENST00000333503	PGP	-20.53	321	342
hsa-mir-1197	ENST00000327040	PSD3	-20.59	7228	7248
hsa-mir-1197	ENST00000327040	PSD3	-20.68	937	962
hsa-mir-1197	ENST00000330824	GPIHBP1	-21.01	1084	1108
hsa-mir-1197	ENST00000334530	REEP4	-24.52	489	512
hsa-mir-1197	ENST00000337351	LUC7L	-21.78	260	279
hsa-mir-1197	ENST00000342382	DNAJA5	-20.99	3483	3508
hsa-mir-1197	ENST00000331769	CSF3	-21.04	91	112
hsa-mir-1197	ENST00000330817	ALG12	-25.92	341	363
hsa-mir-1197	ENST00000330701	ZFP41	-23.49	3611	3644
hsa-mir-1197	ENST00000327179	ZSCAN2	-20.26	648	667
hsa-mir-1197	ENST00000350766	MAPKAP1	-22.73	63	83
hsa-mir-1197	ENST00000348257	TPD52L2	-22.07	1343	1363
hsa-mir-1197	ENST00000358100	AKAP9	-21.18	318	339
hsa-mir-1197	ENST00000359176	CAST	-28.61	1035	1056
hsa-mir-1197	ENST00000356083	COL27A1	-22.11	162	182
hsa-mir-1197	ENST00000358602	ANKRD17	-26.58	1352	1372
hsa-mir-1197	ENST00000356728	RORC	-24.32	1308	1327
hsa-mir-1197	ENST00000357464	PAPD5	-20.61	705	727
hsa-mir-1197	ENST00000357403	NXN	-22.49	734	757
hsa-mir-1197	ENST00000356811	CIAPIN1	-23.15	245	265
hsa-mir-1197	ENST00000357736	MAFG	-21.1	3609	3628
hsa-mir-1197	ENST00000354661	ZNF561	-20.29	1339	1364
hsa-mir-1197	ENST00000356401	ARIH2	-22.33	1281	1304
hsa-mir-1197	ENST00000353410	PRAMEF19	-21.9	366	384
hsa-mir-1197	ENST00000348831	ADARB1	-25.75	669	688
hsa-mir-1197	ENST00000355100	ABHD2	-21.28	386	407
hsa-mir-1197	ENST00000348165	UBE3C	-21.46	654	681
hsa-mir-1197	ENST00000355531	AC092143.4-204	-28.76	293	314
hsa-mir-1197	ENST00000355946	SH3PXD2A	-21.98	378	397
hsa-mir-1197	ENST00000355410	GRIN1	-20.42	483	503
hsa-mir-1197	ENST00000356244	RANGAP1	-24.56	117	137
hsa-mir-1197	ENST00000358094	KLF8	-20.16	416	438
hsa-mir-1197	ENST00000356421	AFF3	-20.24	1204	1230
hsa-mir-1197	ENST00000359120	SH3RF2	-20.35	317	342
hsa-mir-1197	ENST00000351424	TPD52L2	-22.07	1343	1363
hsa-mir-1197	ENST00000356535	FABP7	-20.02	852	875
hsa-mir-1197	ENST00000357052	RAB4B	-20.97	63	80
hsa-mir-1197	ENST00000357017	TTLL12	-21.82	468	488
hsa-mir-1197	ENST00000354764	PGAP1	-21.37	1956	1981
hsa-mir-1197	ENST00000357116	KITLG	-23.3	2142	2161
hsa-mir-1197	ENST00000359534	KCNK5	-24	1285	1306
hsa-mir-1197	ENST00000353180	TDH	-24.89	337	357
hsa-mir-1197	ENST00000351933	PATZ1	-20.92	498	525
hsa-mir-1197	ENST00000349817	CD79B	-20.9	458	478
hsa-mir-1197	ENST00000359074	C20orf198	-20.05	489	513
hsa-mir-1197	ENST00000346571	FAM152A	-21.69	2107	2127
hsa-mir-1197	ENST00000353555	BSG	-22.81	352	371
hsa-mir-1197	ENST00000359028	AKAP9	-21.18	318	339
hsa-mir-1197	ENST00000355315	CHCHD7	-22.14	127	146
hsa-mir-1197	ENST00000352732	ABHD2	-21.28	386	407
hsa-mir-1197	ENST00000347404	KITLG	-23.3	2142	2161
hsa-mir-1197	ENST00000355920	AC005488.2-202	-23.83	182	202
hsa-mir-1197	ENST00000359218	TTN	-21.13	7807	7826
hsa-mir-1197	ENST00000345766	RAD51L3	-20.24	331	352
hsa-mir-1197	ENST00000357049	DHDDS	-21.21	2058	2082
hsa-mir-1197	ENST00000358528	CSDE1	-23.46	896	924
hsa-mir-1197	ENST00000347027	ITGA7	-21.54	230	252
hsa-mir-1197	ENST00000357086	ITPR1	-21.6	386	408
hsa-mir-1197	ENST00000352482	TPD52L2	-22.07	1343	1363
hsa-mir-1197	ENST00000352127	XRCC3	-22.7	280	305
hsa-mir-1197	ENST00000346249	TPD52L2	-22.07	1343	1363
hsa-mir-1197	ENST00000348225	PTN	-20.43	508	526
hsa-mir-1197	ENST00000346165	ZNF275	-21.5	3472	3496
hsa-mir-1197	ENST00000357461	C14orf83	-30.43	1671	1695
hsa-mir-1197	ENST00000359540	BCR	-21.09	67	95
hsa-mir-1197	ENST00000345365	RAD51L3	-20.24	331	352
hsa-mir-1197	ENST00000349880	NAV2	-20.27	1077	1096
hsa-mir-1197	ENST00000353546	ARF1GAP	-21.9	1261	1280
hsa-mir-1197	ENST00000357702	SAP130	-22.7	944	975
hsa-mir-1197	ENST00000358472	ZSCAN2	-20.26	648	667
hsa-mir-1197	ENST00000348657	POLDIP3	-22	1919	1943
hsa-mir-1197	ENST00000348657	POLDIP3	-22.37	441	463
hsa-mir-1197	ENST00000353194	KLF12	-21.23	1421	1442
hsa-mir-1197	ENST00000346248	RP11-47G11.1	-25.16	1624	1642
hsa-mir-1197	ENST00000351293	CAMK2G	-20.6	1167	1187
hsa-mir-1197	ENST00000347757	SSX5	-22.31	523	543
hsa-mir-1197	ENST00000355824	SUZ12P	-20.71	38	64
hsa-mir-1197	ENST00000354582	ITPR1	-21.6	386	408
hsa-mir-1197	ENST00000346916	BSG	-22.81	352	371
hsa-mir-1197	ENST00000357742	MCTP2	-21.4	70	93
hsa-mir-1197	ENST00000358548	TPD52L2	-22.07	1343	1363
hsa-mir-1197	ENST00000358777	CEACAM19	-20.06	136	156
hsa-mir-1197	ENST00000353687	ITGA7	-21.54	400	422
hsa-mir-1197	ENST00000355094	TCBA1	-20.92	2284	2311
hsa-mir-1197	ENST00000356447	THRB	-20.89	1050	1073
hsa-mir-1197	ENST00000356239	AKAP9	-21.18	318	339
hsa-mir-1197	ENST00000349238	MADD	-28.24	85	111
hsa-mir-1197	ENST00000356127	TTN	-21.13	7807	7826
hsa-mir-1197	ENST00000356438	HYLS1	-22.21	255	279
hsa-mir-1197	ENST00000358431	Z99916.1	-22.6	1366	1386
hsa-mir-1197	ENST00000355173	BEGAIN	-20.71	419	438
hsa-mir-1197	ENST00000357327	TNIK	-21.23	1329	1348
hsa-mir-1197	ENST00000355020	GLRA2	-22.33	931	951
hsa-mir-1197	ENST00000345865	UPF3B	-20.69	1	27
hsa-mir-1197	ENST00000356617	ITPR1	-21.6	386	408
hsa-mir-1197	ENST00000353957	BZW1	-20.42	49	69
hsa-mir-1197	ENST00000368841	SNX27	-20.27	1282	1305
hsa-mir-1197	ENST00000370265	PNMA3	-23.63	1805	1825
hsa-mir-1197	ENST00000368937	PRUNE	-20.31	299	327
hsa-mir-1197	ENST00000359992	AC008993.3	-22.36	1765	1788
hsa-mir-1197	ENST00000360415	AC068533.6	-22.94	332	350
hsa-mir-1197	ENST00000366779	CABC1	-20.6	219	239
hsa-mir-1197	ENST00000369957	MECP2	-23.53	4257	4277
hsa-mir-1197	ENST00000369964	MECP2	-23.53	4257	4277
hsa-mir-1197	ENST00000369156	C10orf46	-22.99	1089	1109
hsa-mir-1197	ENST00000368100	C1orf204	-26.01	264	284
hsa-mir-1197	ENST00000366777	CABC1	-20.6	219	239
hsa-mir-1197	ENST00000370275	ARF1GAP	-21.9	1509	1528
hsa-mir-1197	ENST00000368089	KCNJ10	-22.73	798	825
hsa-mir-1197	ENST00000366778	CABC1	-20.6	219	239
hsa-mir-1197	ENST00000368843	SNX27	-20.27	2098	2121
hsa-mir-1197	ENST00000368934	PRUNE	-20.31	299	327
hsa-mir-1197	ENST00000370268	ZNF185	-23.47	335	358
hsa-mir-1197	ENST00000367610	TOR1AIP1	-20.48	300	320
hsa-mir-1197	ENST00000368020	USF1	-23.98	109	131
hsa-mir-1197	ENST00000368935	PRUNE	-20.31	299	327
hsa-mir-1197	ENST00000361070	RFWD3	-21.67	1212	1231
hsa-mir-1197	ENST00000366902	HLX	-22.53	183	203
hsa-mir-1197	ENST00000367230	MTRF1L	-21.2	906	927
hsa-mir-1197	ENST00000369151	C10orf46	-22.99	1089	1109
hsa-mir-1197	ENST00000359804	CRAMP1L	-20.24	3492	3511
hsa-mir-1197	ENST00000360575	FSTL4	-26.99	1336	1360
hsa-mir-1197	ENST00000366510	SCCPDH	-20.6	133	152
hsa-mir-1197	ENST00000366776	CABC1	-20.6	219	239
hsa-mir-1197	ENST00000370249	ZNF275	-21.5	3270	3294
hsa-mir-1197	ENST00000368102	C1orf204	-21.16	608	631
hsa-mir-1197	ENST00000361733	MAP3K3	-22.89	212	232
hsa-mir-1197	ENST00000369684	WNT2B	-25.5	134	154
hsa-mir-1197	ENST00000362012	PTGS1	-20.34	1973	1993
hsa-mir-1197	ENST00000360864	DNAJC5	-20.85	686	706
hsa-mir-1197	ENST00000360864	DNAJC5	-20.48	1325	1349
hsa-mir-1197	ENST00000368110	CRP	-22.41	140	163
hsa-mir-1197	ENST00000366903	HLX	-22.53	183	203
hsa-mir-1197	ENST00000369425	GPAM	-22.72	3178	3199
hsa-mir-1197	ENST00000360956	ISLR2	-20.45	1515	1535
hsa-mir-1197	ENST00000360276	RAD51L3	-20.24	331	352
hsa-mir-1197	ENST00000367279	PTPN7	-22.64	298	318
hsa-mir-1197	ENST00000369686	WNT2B	-25.5	134	154
hsa-mir-1197	ENST00000369533	CSDE1	-23.46	896	924
hsa-mir-1197	ENST00000369308	LIX1L	-23.08	310	329
hsa-mir-1197	ENST00000368112	CRP	-22.41	140	163
hsa-mir-1197	ENST00000361853	CTNNBIP1	-22.85	1892	1912
hsa-mir-1197	ENST00000360639	C15orf39	-23.92	467	486
hsa-mir-1197	ENST00000366775	CABC1	-20.6	219	239
hsa-mir-1197	ENST00000368577	GPR123	-20.91	1731	1753
hsa-mir-1197	ENST00000368577	GPR123	-20.55	1991	2015
hsa-mir-1197	ENST00000360655	NAV2	-20.27	1077	1096
hsa-mir-1197	ENST00000368021	USF1	-23.98	109	131
hsa-mir-1197	ENST00000368346	ASH1L	-21.77	1382	1404
hsa-mir-1197	ENST00000360009	DHDDS	-21.21	2058	2082
hsa-mir-1197	ENST00000370270	ZNF185	-23.47	335	358
hsa-mir-1197	ENST00000370283	ARF1GAP	-21.9	1261	1280
hsa-mir-1197	ENST00000361434	LPHN1	-22.95	1654	1681
hsa-mir-1197	ENST00000361357	MAP3K3	-22.89	212	232
hsa-mir-1197	ENST00000369774	SH3PXD2A	-21.98	378	397
hsa-mir-1197	ENST00000360697	ADARB1	-25.75	669	688
hsa-mir-1197	ENST00000360954	HS3ST3B1	-21.29	960	980
hsa-mir-1197	ENST00000361634	CAST	-28.61	1035	1056
hsa-mir-1197	ENST00000370201	SFXN3	-25.72	656	676
hsa-mir-1197	ENST00000367976	CTGF	-22.25	836	859
hsa-mir-1197	ENST00000368936	PRUNE	-20.31	299	327
hsa-mir-1197	ENST00000367233	MTRF1L	-21.2	716	737
hsa-mir-1197	ENST00000361742	ISLR2	-20.45	1515	1535
hsa-mir-1197	ENST00000368417	TCBA1	-20.92	2284	2311
hsa-mir-1197	ENST00000367231	MTRF1L	-21.2	906	927
hsa-mir-1197	ENST00000368558	DRD1IP	-23.89	4	26
hsa-mir-1197	ENST00000366663	C1orf198	-29.05	1858	1878
hsa-mir-1197	ENST00000366509	SCCPDH	-20.6	133	152
hsa-mir-1197	ENST00000370262	PNMA6A	-22.84	646	665
hsa-mir-1197	ENST00000369927	TPD52L2	-22.07	1343	1363
hsa-mir-1197	ENST00000369042	BEND3	-20.84	1173	1194
hsa-mir-1197	ENST00000368520	CYP2E1	-22.39	350	368
hsa-mir-1197	ENST00000373413	ZSCAN20	-20.91	656	676
hsa-mir-1197	ENST00000376101	PRAMEF19	-21.9	366	384
hsa-mir-1197	ENST00000371357	CACNA1B	-21.34	286	308
hsa-mir-1197	ENST00000372336	ZCCHC24	-23.16	1017	1041
hsa-mir-1197	ENST00000375576	CENPP	-21.38	252	271
hsa-mir-1197	ENST00000372300	C9orf58	-30.23	2506	2529
hsa-mir-1197	ENST00000372300	C9orf58	-22.01	1175	1198
hsa-mir-1197	ENST00000370597	CRTAC1	-22.85	297	322
hsa-mir-1197	ENST00000376208	NTRK2	-23.5	3326	3349
hsa-mir-1197	ENST00000371372	CACNA1B	-21.34	286	308
hsa-mir-1197	ENST00000374704	CCNY	-28.97	385	408
hsa-mir-1197	ENST00000372415	FNBP1	-23.48	2566	2586
hsa-mir-1197	ENST00000372333	ZCCHC24	-23.16	877	901
hsa-mir-1197	ENST00000373505	MAPKAP1	-22.73	63	83
hsa-mir-1197	ENST00000372335	ZCCHC24	-23.16	1017	1041
hsa-mir-1197	ENST00000375486	PADI2	-21.28	155	175
hsa-mir-1197	ENST00000374992	PFKFB1	-20.78	11	34
hsa-mir-1197	ENST00000374695	HSPG2	-20.41	991	1011
hsa-mir-1197	ENST00000371712	INPP5E	-20.83	397	422
hsa-mir-1197	ENST00000371874	STIL	-21.77	348	372
hsa-mir-1197	ENST00000374466	CSGALNACT2	-20.35	290	314
hsa-mir-1197	ENST00000374792	AATK	-24.47	672	690
hsa-mir-1197	ENST00000372169	SETX	-20.48	2145	2165
hsa-mir-1197	ENST00000374675	SLC39A7	-21.77	452	472
hsa-mir-1197	ENST00000373404	AL353597.20	-20.49	2375	2396
hsa-mir-1197	ENST00000370520	RP11-93B14.6	-24.92	647	678
hsa-mir-1197	ENST00000373511	MAPKAP1	-22.73	63	83
hsa-mir-1197	ENST00000373108	TREML2	-21.71	383	404
hsa-mir-1197	ENST00000373218	EIF4EBP2	-24.5	1768	1789
hsa-mir-1197	ENST00000376192	PRAMEF4	-23.44	192	211
hsa-mir-1197	ENST00000372416	FNBP1	-23.48	2566	2586
hsa-mir-1197	ENST00000372950	DNAJC9	-21.36	241	259
hsa-mir-1197	ENST00000376152	PRAMEF9	-23.44	192	211
hsa-mir-1197	ENST00000371363	CACNA1B	-21.34	286	308
hsa-mir-1197	ENST00000376126	PRAMEF18	-21.9	366	384
hsa-mir-1197	ENST00000375883	CCRK	-21.44	363	388
hsa-mir-1197	ENST00000373816	GMEB1	-23.93	202	225
hsa-mir-1197	ENST00000373382	VPS26A	-24	449	470
hsa-mir-1197	ENST00000372319	C9orf58	-30.23	2433	2456
hsa-mir-1197	ENST00000372319	C9orf58	-22.01	1102	1125
hsa-mir-1197	ENST00000370423	DNMBP	-22.33	2217	2236
hsa-mir-1197	ENST00000373503	MAPKAP1	-22.73	63	83
hsa-mir-1197	ENST00000373774	NDRG3	-22.63	512	536
hsa-mir-1197	ENST00000374656	RING1	-24.05	34	53
hsa-mir-1197	ENST00000372302	C9orf58	-30.23	2433	2456
hsa-mir-1197	ENST00000372302	C9orf58	-22.01	1102	1125
hsa-mir-1197	ENST00000374280	EXTL1	-22.43	414	437
hsa-mir-1197	ENST00000373381	CSMD2	-21.14	1244	1264
hsa-mir-1197	ENST00000373381	CSMD2	-20.54	184	208
hsa-mir-1197	ENST00000374677	SLC39A7	-21.77	452	472
hsa-mir-1197	ENST00000376173	PRAMEF3	-21.9	366	384
hsa-mir-1197	ENST00000374706	CCNY	-28.97	385	408
hsa-mir-1197	ENST00000375579	CENPP	-21.38	252	271
[truncated: 26,715 more rows]
