# Supplementary material for: Genome-wide analysis reveals downregulation of miR-379/miR-656 cluster in human cancers
Source: Biol Direct. 2013 Apr 24;8:10. doi: 10.1186/1745-6150-8-10 (PMC3680324; doi:10.1186/1745-6150-8-10)
Supplement: Additional file 2 — Pathway analysis of C14 targets. [file 1745-6150-8-10-S2.xlsx]

## Sheet: DAVID Results
Pathway enrichment using DAVID
Term	Count	%	PValue	Genes	List Total	Pop Hits	Pop Total	Fold Enrichment	Bonferroni	Benjamini	FDR
hsa05200:Pathways in cancer	166	2.40127	1.20151e-07	FGF19, HRAS, PDGFB, PTGS2, PDGFA, WNT3A, STK36, FGF17, ARNT2, STAT5B, FGF11, TGFB1, WNT2, WNT1, CUL2, WNT4, WNT3, CDKN2B, SLC2A1, RALB, RALA, CSF3R, RARA, WNT6, EGFR, WNT10A, RET, PLD1, BCR, RXRB, RXRA, PIK3CD, RXRG, FGF23, FADD, CTNNA1, STK4, CTNNA3, JUP, CCDC6, MAPK1, PIAS4, LAMC3, PDGFRB, MAPK8, LAMC1, WNT5A, FGFR2, TRAF1, FGFR1, FGFR3, GRB2, BCL2L1, ITGB1, ARNT, LAMB3, KRAS, LAMB2, NKX3-1, RU…	1864	328	5085	1.38064	2.3309e-05	2.3309e-05	0.000149845
hsa05214:Glioma	42	0.607551	3.76535e-06	E2F1, E2F2, HRAS, PDGFB, GRB2, PDGFA, CAMK2G, AKT1, IGF1R, KRAS, CALML3, CAMK2D, TGFA, PIK3R5, SHC1, CAMK2B, PIK3R3, SHC2, CAMK2A, AKT3, PIK3R1, SHC4, PIK3R2, AKT2, EGFR, PRKCA, MAP2K2, PIK3CD, TP53, RAF1, IGF1, CDK6, RB1, PRKCB, MAPK1, NRAS, CDKN1A, CCND1, ARAF, PLCG2, CALM3, PDGFRB	1864	63	5085	1.81867	0.000730213	0.000365173	0.00469583
hsa04722:Neurotrophin signaling pathway	71	1.02705	4.35833e-06	HRAS, FASLG, FOXO3, AKT1, CDC42, BDNF, RHOA, SHC1, CSK, RAPGEF1, SHC2, MAP2K7, FRS2, AKT3, SHC4, AKT2, MAP2K5, IRAK1, IRS2, PIK3CD, TP53, KIDINS220, IRS1, MAPK1, PRDM4, PSEN1, SORT1, MAPK8, NGFR, YWHAZ, GRB2, NFKBIB, CAMK2G, MAPKAPK2, KRAS, MAP3K3, CALML3, BCL2, MAP3K1, CAMK2D, SH2B3, CAMK2B, PIK3R5, SH2B1, PIK3R3, CAMK2A, PIK3R1, ARHGDIA, ARHGDIB, PIK3R2, MAP2K2, RAF1, MAPK11, YWHAE, PTPN11, NTR…	1864	124	5085	1.562	0.00084516	0.0002818	0.00543532
hsa04020:Calcium signaling pathway	94	1.35976	5.99875e-06	SLC8A3, ADCY1, GNA15, TNNC2, ADCY7, TNNC1, ITPKB, ITPKA, PRKX, EDNRA, ATP2B1, EDNRB, ATP2B2, ATP2B3, PLCB3, PLCB4, ATP2B4, GRIN2C, GRIN2D, PRKACB, PLCB2, EGFR, PRKCA, PTGER3, BST1, PHKG1, MYLK3, GRIN2A, MYLK2, NTSR1, GRM1, PRKCB, GNAL, CHRM5, ADRB1, SLC25A31, CHRM2, CHRM1, HTR7, RYR2, PDGFRB, GNAS, PHKA2, ERBB4, ADORA2A, CYSLTR2, CAMK2G, PPP3R2, OXTR, BDKRB2, ADRB3, CALML3, PDE1C, PTK2B, HRH2, PL…	1864	176	5085	1.457	0.00116308	0.000290898	0.00748104
hsa04720:Long-term potentiation	44	0.636482	6.6681e-06	ADCY1, HRAS, CAMK2G, PPP3R2, PRKX, PLCB3, KRAS, PLCB4, GRIN2B, CALML3, GRIN2C, PPP1R1A, GRIN2D, CAMK2D, PPP1R12A, CAMK2B, RAPGEF3, PPP3CA, PRKACB, PLCB2, CAMK2A, PRKCA, MAP2K2, GRIN1, CREBBP, GRIN2A, RAF1, ITPR3, GRM1, PPP1CB, ITPR1, ITPR2, PRKCB, MAPK1, NRAS, RPS6KA6, RPS6KA3, RPS6KA1, GRIA2, RPS6KA2, ARAF, CALM3, RAP1A, CACNA1C	1864	68	5085	1.76518	0.00129278	0.00025869	0.00831576
hsa05223:Non-small cell lung cancer	36	0.520758	2.21814e-05	E2F1, E2F2, HRAS, GRB2, FOXO3, AKT1, PDPK1, KRAS, CASP9, TGFA, PIK3R5, PIK3R3, AKT3, PIK3R1, PIK3R2, AKT2, PRKCA, EGFR, RXRB, MAP2K2, RXRA, PIK3CD, RXRG, TP53, RAF1, CDK6, RB1, STK4, PRKCB, MAPK1, NRAS, RASSF5, CCND1, RASSF1, ARAF, PLCG2	1864	54	5085	1.81867	0.004294	0.00071695	0.0276599
hsa04360:Axon guidance	71	1.02705	2.72259e-05	HRAS, NRP1, PLXNA1, PLXNA2, EFNA3, L1CAM, CXCL12, CDC42, PAK2, UNC5A, SEMA3G, SEMA3E, RHOA, SEMA3D, UNC5D, SEMA3B, PAK1, RHOD, ROBO3, UNC5C, LIMK2, EFNB3, ROCK1, ROCK2, PLXNB2, EFNB1, PLXNB3, EFNB2, ARHGEF12, SLIT1, MAPK1, NCK2, SEMA4G, SEMA4F, SEMA4C, SRGAP3, EFNA5, SEMA4D, SEMA4A, SRGAP2, ABLIM1, ABLIM2, ABLIM3, PPP3R2, EPHB3, ITGB1, EPHB4, EPHB2, SEMA5A, EPHB6, KRAS, NFAT5, NFATC4, PPP3CA, NFA…	1864	129	5085	1.50146	0.00526796	0.000754271	0.0339492
hsa04010:MAPK signaling pathway	130	1.88051	4.00079e-05	MEF2C, FGF19, HRAS, PDGFB, ZAK, PDGFA, FGF17, GNA12, FGF11, TGFB1, PRKX, BDNF, MAP3K8, PRKACB, RAPGEF2, MAP2K7, IL1A, MAP2K6, MAP2K5, EGFR, FGF23, STK4, MAPK1, ARRB2, RASGRF1, ARRB1, PDGFRB, HSPB1, MAPK8, STMN1, PLA2G2D, PLA2G2F, FGFR2, FGFR1, IL1R1, FGFR3, GRB2, MRAS, DUSP10, CACNB2, CACNB3, MAPKAPK2, SRF, KRAS, DUSP16, PTPN7, TAOK2, MAP2K2, TAOK1, MAP2K3, TGFBR1, TAOK3, TGFBR2, CACNA1I, MAP2K4,…	1864	267	5085	1.32824	0.00773164	0.00096974	0.0498841
hsa04310:Wnt signaling pathway	80	1.15724	4.7728e-05	PPARD, PPP2R5B, PPP2R5A, WNT3A, BTRC, PPP2R5D, PRKX, WNT2, CSNK2A2, WNT1, WNT4, PLCB3, WNT3, PLCB4, CSNK2A1, RHOA, FRAT1, FRAT2, SOX17, PRKACB, WNT6, PLCB2, PRKCA, WNT10A, PPP2R1A, VANGL1, ROCK1, ROCK2, VANGL2, TP53, PRKCB, CTNNBIP1, CCND1, PSEN1, CCND2, WNT9B, MAPK8, WNT11, WNT5A, NKD1, NKD2, APC2, CAMK2G, PPP3R2, DAAM2, TCF7L2, CAMK2D, NFAT5, NFATC4, CAMK2B, PPP3CA, NFATC2, NFATC3, CAMK2A, FBXW…	1864	151	5085	1.4453	0.00921672	0.0010283	0.0595074
hsa04012:ErbB signaling pathway	51	0.73774	5.38911e-05	HRAS, NRG4, STAT5B, BTC, RPS6KB1, AKT1, EIF4EBP1, PAK2, TGFA, SHC1, PAK1, NRG1, NRG2, MAP2K7, SHC2, AKT3, AKT2, SHC4, EGFR, PRKCA, PIK3CD, PRKCB, MAPK1, NCK2, EREG, MAPK8, ERBB4, GRB2, CAMK2G, SRC, KRAS, CAMK2D, PIK3R5, CAMK2B, PIK3R3, CAMK2A, PIK3R1, PIK3R2, MAP2K2, MAP2K4, CBL, RAF1, NRAS, CBLB, CDKN1A, PLCG2, ARAF, HBEGF, ABL1, ABL2, CRK	1864	87	5085	1.59917	0.0104007	0.00104497	0.0671891
hsa04270:Vascular smooth muscle contraction	62	0.896861	7.68893e-05	GNA13, ADCY1, ADCY7, GNA12, MRVI1, PRKG1, PRKX, EDNRA, PLCB3, PTGIR, PLCB4, RHOA, GUCY1A3, CALCRL, PRKACB, PLCB2, RAMP3, PRKCA, ARHGEF1, ROCK1, ROCK2, MYLK3, MYLK2, ARHGEF12, PRKCE, PPP1CB, PRKCB, ARHGEF11, MAPK1, PRKCQ, GNAS, PLA2G3, PLA2G2D, PLA2G2F, MYL6, ADORA2A, PPP1R12B, CALD1, MYL9, CYP4A22, CALML3, PLA2G12A, PPP1R12A, MAP2K2, RAF1, NPR1, ITPR3, ITPR1, ITPR2, CYP4A11, ADCY9, AVPR1B, ARAF, …	1864	112	5085	1.51015	0.0148064	0.00135518	0.0958497
hsa04912:GnRH signaling pathway	55	0.795602	0.000130495	ADCY1, HRAS, ADCY7, PRKX, CDC42, PLCB3, PLCB4, PRKACB, MAP2K7, PLCB2, MAP2K6, PRKCA, EGFR, PLD2, PLD1, MMP14, PRKCB, MAPK1, GNAS, MAPK8, PLA2G3, FSHB, PLA2G2D, PLA2G2F, GRB2, CAMK2G, SRC, KRAS, MAP3K3, MAP3K2, PTK2B, CALML3, MAP3K1, PLA2G12A, CAMK2D, CAMK2B, CAMK2A, MAP2K2, MAP2K3, MAP2K4, RAF1, MAPK11, ITPR3, ITPR1, ITPR2, NRAS, MAPK12, ADCY9, MAPK13, MAPK14, HBEGF, CALM3, CACNA1C, CACNA1D, PLA2…	1864	98	5085	1.53102	0.0249998	0.00210758	0.162624
hsa04520:Adherens junction	45	0.650947	0.00017959	FGFR1, WASF2, LMO7, CDH1, TCF7L2, ACP1, SRC, CSNK2A2, ACTG1, CDC42, IGF1R, ACVR1B, PVRL4, CSNK2A1, SORBS1, PVRL1, PVRL2, RHOA, SSX2IP, YES1, INSR, MLLT4, PTPRB, PTPRJ, EGFR, TCF7, PTPRM, PTPRF, ACTN4, TGFBR1, MET, TGFBR2, CREBBP, SMAD4, CSNK2B, SMAD3, SMAD2, ACTN3, CTNNA1, SNAI1, WAS, CTNNA3, MAPK1, TJP1, WASL	1864	77	5085	1.59429	0.0342435	0.00267668	0.223743
hsa04910:Insulin signaling pathway	71	1.02705	0.000182554	PRKAG3, HRAS, PRKAG1, RHOQ, RPS6KB1, PRKX, AKT1, PRKAR2B, EIF4EBP1, PDPK1, PRKAR2A, SLC2A4, SHC1, PRKACB, RAPGEF1, INSR, SHC2, AKT3, SHC4, AKT2, IRS2, PTPRF, PHKG1, SOCS3, FLOT1, PRKAB2, PIK3CD, PRKCI, SOCS4, PPP1CB, IRS1, PPARGC1A, MAPK1, G6PC, MAPK8, PHKA2, EXOC7, GRB2, MKNK2, MKNK1, PPP1R3D, KRAS, SORBS1, CALML3, GYS2, PIK3R5, PRKAA1, PRKAA2, INPP5D, PIK3R3, PIK3R1, PIK3R2, MAP2K2, CBL, ACACA,…	1864	135	5085	1.43473	0.0347989	0.00252672	0.227433
hsa05220:Chronic myeloid leukemia	44	0.636482	0.00019151	E2F1, E2F2, HRAS, GRB2, STAT5B, BCL2L1, TGFB1, AKT1, ACVR1B, KRAS, GAB2, PIK3R5, SHC1, PIK3R3, RUNX1, SHC2, AKT3, PIK3R1, SHC4, PIK3R2, AKT2, BCR, MAP2K2, TGFBR1, CBL, TGFBR2, PIK3CD, SMAD4, TP53, SMAD3, RAF1, CDK6, RB1, PTPN11, MAPK1, NRAS, CDKN1A, CCND1, CBLB, HDAC2, ARAF, IKBKG, ABL1, CRK	1864	75	5085	1.60043	0.0364747	0.00247404	0.238578
hsa04916:Melanogenesis	54	0.781137	0.000396752	ADCY1, HRAS, ADCY7, WNT3A, MITF, PRKX, WNT2, WNT1, EDNRB, WNT4, PLCB3, PLCB4, WNT3, CREB3L2, CREB3L1, CREB3L4, PRKACB, WNT6, PLCB2, PRKCA, WNT10A, PRKCB, MAPK1, WNT9B, WNT11, GNAS, WNT5A, CAMK2G, KITLG, POMC, TCF7L2, KRAS, CALML3, CAMK2D, CAMK2B, CAMK2A, DVL2, TCF7, GNAO1, MAP2K2, CREB1, CREBBP, FZD1, RAF1, FZD5, FZD4, DVL1, WNT2B, FZD6, NRAS, FZD10, WNT7B, ADCY9, CALM3	1864	99	5085	1.488	0.0740964	0.00480002	0.493682
hsa05218:Melanoma	41	0.593085	0.000521824	FGF19, E2F1, E2F2, FGFR1, FGF5, HRAS, PDGFB, PDGFA, FGF17, MITF, FGF11, CDH1, AKT1, IGF1R, KRAS, PIK3R5, PDGFD, PIK3R3, FGF2, FGF3, AKT3, PIK3R1, PIK3R2, AKT2, EGFR, MAP2K2, MET, PIK3CD, TP53, FGF23, IGF1, RAF1, CDK6, RB1, HGF, MAPK1, NRAS, CDKN1A, CCND1, ARAF, PDGFRB	1864	71	5085	1.57533	0.0963023	0.00593878	0.648845
hsa04510:Focal adhesion	97	1.40315	0.000641116	HRAS, PDGFB, PDGFA, ACTG1, ILK, PDGFD, RAPGEF1, EGFR, ROCK1, ACTN4, ROCK2, MYLK3, PIK3CD, MYLK2, ACTN3, PPP1CB, MAPK1, RASGRF1, LAMC3, COL1A2, PDGFRB, MAPK8, LAMC1, CAV3, CAV2, CAV1, DIAPH1, GRB2, ITGB4, ITGA11, ITGA10, ITGB1, SRC, MYL9, LAMB3, LAMB2, ITGB8, MET, ITGA2, ITGA3, HGF, ITGA9, LAMA4, ITGA6, ITGA5, ITGA7, RAP1A, MYLK, TLN2, PIP5K1C, AKT1, CDC42, PDPK1, PAK2, RHOA, SHC1, PAK1, ZYX, COL1…	1864	201	5085	1.3165	0.116988	0.00688819	0.79663
hsa05210:Colorectal cancer	46	0.665413	0.00104683	APC2, GRB2, TCF7L2, TGFB1, AKT1, IGF1R, FOS, ACVR1B, CASP3, KRAS, CASP9, BCL2, PIK3R5, PIK3R3, PIK3R1, AKT3, APC, AKT2, PIK3R2, DVL2, EGFR, TCF7, MSH2, TGFBR1, MET, PIK3CD, TGFBR2, CYCS, TP53, SMAD4, FZD1, SMAD3, RAF1, BIRC5, SMAD2, FZD5, FZD4, RALGDS, DVL1, FZD6, MAPK1, CCND1, FZD10, ARAF, PDGFRB, MAPK8	1864	84	5085	1.49391	0.183877	0.0106373	1.29773
hsa05215:Prostate cancer	48	0.694344	0.00122779	HSP90AB1, E2F1, FGFR2, E2F2, FGFR1, HRAS, PDGFB, GRB2, PDGFA, TCF7L2, AKT1, IGF1R, PDPK1, KRAS, CASP9, BCL2, CREB3L2, TGFA, CREB3L1, NKX3-1, CREB3L4, PIK3R5, PDGFD, SRD5A2, PIK3R3, AKT3, PIK3R1, PIK3R2, AKT2, EGFR, TCF7, MAP2K2, CREB1, PIK3CD, CREBBP, TP53, RAF1, IGF1, IGF2, CREB5, RB1, MAPK1, NRAS, CDKN1A, CCND1, ARAF, IKBKG, PDGFRB	1864	89	5085	1.47128	0.212063	0.0118461	1.52049
hsa04960:Aldosterone-regulated sodium reabsorption	26	0.376103	0.00126652	ATP1B3, ATP1B2, ATP1B4, NR3C2, SFN, KCNJ1, PDPK1, KRAS, PIK3R5, SCNN1G, NEDD4L, SCNN1B, PIK3R3, INSR, PIK3R1, PIK3R2, PRKCA, IRS2, PIK3CD, IGF1, IGF2, ATP1A2, IRS1, SLC9A3R2, PRKCB, MAPK1	1864	41	5085	1.72995	0.217969	0.0116394	1.56811
hsa00533:Keratan sulfate biosynthesis	12	0.173586	0.00168895	B4GALT1, ST3GAL1, ST3GAL3, B4GALT3, ST3GAL2, B4GALT2, FUT8, CHST6, B3GNT7, B3GNT1, CHST4, B4GALT4	1864	14	5085	2.33829	0.279589	0.0147955	2.08608
hsa05211:Renal cell carcinoma	39	0.564154	0.00182818	HRAS, PDGFB, GRB2, ARNT2, EGLN3, FLCN, TGFB1, ARNT, AKT1, CDC42, CUL2, KRAS, PAK2, SLC2A1, TGFA, PIK3R5, PAK1, PIK3R3, FIGF, RAPGEF1, AKT3, PIK3R1, PIK3R2, AKT2, EPAS1, MAP2K2, VHL, MET, PIK3CD, CREBBP, RAF1, HGF, PTPN11, MAPK1, NRAS, ETS1, ARAF, RAP1A, CRK	1864	70	5085	1.51989	0.298821	0.0153159	2.25625
hsa04370:VEGF signaling pathway	41	0.593085	0.00217928	HRAS, PTGS2, PPP3R2, MAPKAPK2, SRC, AKT1, CDC42, KRAS, CASP9, PLA2G12A, NFAT5, NFATC4, PIK3R5, PPP3CA, PIK3R3, NFATC2, SHC2, NFATC3, AKT3, PIK3R1, PIK3R2, AKT2, PRKCA, SPHK2, MAP2K2, SPHK1, PIK3CD, RAF1, MAPK11, PRKCB, MAPK1, NRAS, MAPK12, MAPK13, MAPK14, PLCG2, HSPB1, PLA2G3, PLA2G2D, PLA2G4E, PLA2G2F	1864	75	5085	1.49131	0.345079	0.0174804	2.68415
hsa04730:Long-term depression	38	0.549689	0.00278222	GNAZ, GNA13, HRAS, GNA12, PRKG1, IGF1R, PLCB3, KRAS, PLCB4, PLA2G12A, GRID2, GUCY1A3, PLCB2, PRKCA, PPP2R1A, GNAO1, NOS1, LYN, MAP2K2, IGF1, RAF1, GRIA3, ITPR3, GRM1, ITPR1, ITPR2, PRKCB, CRHR1, MAPK1, NRAS, GRIA2, ARAF, C7ORF16, GNAS, PLA2G3, PLA2G2D, PLA2G4E, PLA2G2F	1864	69	5085	1.50238	0.417544	0.0213881	3.41499
hsa05410:Hypertrophic cardiomyopathy (HCM)	45	0.650947	0.00289893	PRKAG3, TNNC1, PRKAG1, ITGB4, ITGA11, DAG1, ITGA10, CACNB2, CACNB3, TPM2, TTN, ITGB1, TGFB1, TPM4, TPM3, ACTG1, ACE, DES, ITGB8, PRKAA1, PRKAA2, EMD, ACTC1, SLC8A1, CACNG7, PRKAB2, LMNA, CACNG4, IGF1, ITGA2, ITGA3, CACNG1, CACNA2D2, CACNA2D4, TNNT2, ITGA9, ATP2A2, SGCG, ITGA6, ITGA5, ITGA7, SGCD, RYR2, CACNA1C, CACNA1D	1864	85	5085	1.44424	0.430621	0.021429	3.55587
hsa04920:Adipocytokine signaling pathway	37	0.535223	0.00301731	PRKAG3, PPARA, CHKB, PRKAG1, NFKBIB, POMC, CAMKK1, CAMKK2, AKT1, TNFRSF1B, SLC2A4, SLC2A1, PRKAA1, PRKAA2, AKT3, AKT2, CPT1C, CPT1B, IRS2, SOCS3, RXRB, RXRA, PRKAB2, RXRG, ADIPOR2, ACACB, PCK2, IRS1, ADIPOQ, PPARGC1A, TRADD, PTPN11, LEP, PRKCQ, G6PC, IKBKG, JAK2, MAPK8	1864	67	5085	1.50651	0.443586	0.0214787	3.69857
hsa04340:Hedgehog signaling pathway	32	0.462896	0.00314548	WNT5A, DHH, STK36, BTRC, WNT3A, GLI2, GLI3, PRKX, SUFU, WNT2, WNT1, WNT4, WNT3, RAB23, PRKACB, WNT6, FBXW11, CSNK1A1, WNT10A, BMP2, CSNK1G1, CSNK1G2, WNT2B, SMO, WNT7B, CSNK1E, WNT9B, WNT11, PTCH1, LRP2, BMP8B, BMP8A	1864	56	5085	1.55886	0.457293	0.0215915	3.85286
hsa05212:Pancreatic cancer	39	0.564154	0.00354368	E2F1, E2F2, BCL2L1, TGFB1, AKT1, CDC42, ACVR1B, KRAS, CASP9, RALB, RALA, TGFA, PIK3R5, PIK3R3, FIGF, AKT3, PIK3R1, PIK3R2, AKT2, EGFR, PLD1, RALBP1, TGFBR1, TGFBR2, PIK3CD, SMAD4, TP53, SMAD3, RAF1, CDK6, SMAD2, RB1, RALGDS, RAD51, MAPK1, CCND1, ARAF, IKBKG, MAPK8	1864	72	5085	1.47767	0.497769	0.0234684	4.33075
hsa04150:mTOR signaling pathway	30	0.433965	0.00365628	CAB39L, RPS6KB1, AKT1, PDPK1, EIF4EBP1, PIK3R5, PRKAA1, CAB39, PRKAA2, PIK3R3, FIGF, PIK3R1, AKT3, AKT2, PIK3R2, PIK3CD, STRADA, IGF1, IGF2, RPS6, EIF4E1B, DDIT4, MAPK1, RPS6KA6, RPS6KA3, RPS6KA1, TSC1, RPS6KA2, ULK3, EIF4E2	1864	52	5085	1.57385	0.50866	0.0234089	4.46549
hsa05213:Endometrial cancer	30	0.433965	0.00365628	HRAS, APC2, GRB2, CDH1, FOXO3, TCF7L2, AKT1, PDPK1, KRAS, CASP9, ILK, PIK3R5, PIK3R3, PIK3R1, AKT3, APC, PIK3R2, AKT2, EGFR, TCF7, MAP2K2, PIK3CD, TP53, RAF1, CTNNA1, CTNNA3, MAPK1, NRAS, CCND1, ARAF	1864	52	5085	1.57385	0.50866	0.0234089	4.46549
hsa05216:Thyroid cancer	19	0.274844	0.00462283	HRAS, TCF7, RET, RXRB, MAP2K2, RXRA, PPARG, RXRG, TP53, CDH1, TCF7L2, TPM3, MAPK1, CCDC6, NRAS, CCND1, KRAS, NCOA4, PAX8	1864	29	5085	1.78731	0.592986	0.0285806	5.6149
hsa05217:Basal cell carcinoma	31	0.44843	0.00488677	WNT5A, APC2, STK36, WNT3A, GLI2, GLI3, TCF7L2, SUFU, WNT2, WNT1, WNT4, WNT3, WNT6, APC, DVL2, WNT10A, TCF7, BMP2, FZD1, TP53, FZD5, FZD4, WNT2B, FZD6, DVL1, SMO, WNT7B, FZD10, WNT9B, PTCH1, WNT11	1864	55	5085	1.5376	0.613397	0.029262	5.92656
hsa04660:T cell receptor signaling pathway	54	0.781137	0.00503603	HRAS, PDCD1, AKT1, CDC42, FOS, PAK2, MAP3K8, RHOA, PAK1, MAP2K7, AKT3, AKT2, BCL10, CD3G, CD3E, PIK3CD, CARD11, MAPK1, NCK2, PRKCQ, CD40LG, LCK, MAP3K14, GRB2, NFKBIB, PPP3R2, KRAS, ICOS, RASGRP1, NFAT5, CD4, PIK3R5, NFATC4, PPP3CA, PIK3R3, NFATC2, NFATC3, PIK3R1, CD28, TEC, PIK3R2, PTPRC, ITK, MAP2K2, CBL, RAF1, MALT1, MAPK11, NRAS, CBLB, MAPK12, MAPK13, MAPK14, IKBKG	1864	108	5085	1.364	0.624485	0.0292444	6.10238
hsa04810:Regulation of actin cytoskeleton	98	1.41762	0.00558111	FGF19, GNA13, ENAH, HRAS, PDGFB, PDGFA, FGF17, GNA12, FGF11, ACTG1, PDGFD, EGFR, ROCK1, ACTN4, ROCK2, MYLK3, PIK3CD, MYLK2, FGF23, ACTN3, PPP1CB, MAPK1, PDGFRB, FGFR2, ITGAL, FGFR1, FGFR3, SSH1, DIAPH1, DIAPH2, SSH3, MRAS, SSH2, ITGA11, ITGB4, ITGA10, ARPC5, BDKRB2, ITGB1, MYL9, KRAS, ITGAX, ITGB8, TMSL3, GIT1, MAP2K2, ITGA2, ITGA3, NCKAP1, ITGA9, ITGA6, ITGA5, ITGA7, CYFIP2, MYH14, MYLK, SLC9A1,…	1864	215	5085	1.24346	0.662358	0.0314298	6.74191
hsa04514:Cell adhesion molecules (CAMs)	63	0.911326	0.00875005	MPZL1, CADM3, CLDN4, CLDN3, CLDN6, L1CAM, SDC4, PDCD1, SDC3, CNTNAP2, CNTNAP1, SPN, ICAM1, F11R, PTPRM, PTPRF, ICAM2, HLA-B, NRXN1, HLA-E, HLA-G, NCAM1, SIGLEC1, CD86, CD40LG, CLDN1, CNTN2, MADCAM1, CD226, JAM3, ICOSLG, HLA-DQB1, ITGAL, CLDN18, CLDN19, CDH1, CLDN11, NEO1, CDH2, ITGB1, CDH5, PVRL1, ITGB8, ICOS, PVRL2, CD2, CD4, HLA-DOA, CD6, SELPLG, CD28, SELP, MAG, PTPRC, NLGN1, NFASC, CD276, NLG…	1864	132	5085	1.302	0.818224	0.0475462	10.3813
hsa04144:Endocytosis	84	1.2151	0.00996638	HRAS, RAB5B, PIP5K1C, CLTC, ZFYVE20, CDC42, ACVR1B, SMAP2, SMAP1, GIT2, DNAJC6, VPS4A, EGFR, PLD2, EPN3, RET, PLD1, RAB4A, PSD3, PRKCI, PSD4, PSD2, HLA-B, HLA-E, LDLRAP1, HLA-G, RAB11FIP4, RAB11FIP5, ADRB1, RAB11FIP3, ARRB2, ARRB1, ACAP2, SH3KBP1, RAB11FIP1, SH3GL2, EPN2, SH3GL1, FGFR2, ARFGAP3, FGFR3, ERBB4, STAM2, ADRBK2, ASAP1, ADRBK1, SRC, ADRB3, IGF1R, RAB11B, NEDD4L, EHD1, IQSEC3, EHD2, VPS…	1864	184	5085	1.24539	0.856752	0.0525462	11.7431
hsa05414:Dilated cardiomyopathy	46	0.665413	0.0100322	ADCY1, ADCY7, TNNC1, ITGB4, ITGA11, DAG1, ITGA10, CACNB2, CACNB3, TPM2, TTN, ITGB1, PRKX, TGFB1, TPM4, TPM3, ACTG1, DES, ITGB8, PRKACB, EMD, ACTC1, SLC8A1, CACNG7, LMNA, CACNG4, IGF1, ITGA2, ITGA3, CACNG1, CACNA2D2, CACNA2D4, TNNT2, ITGA9, ADRB1, ADCY9, ATP2A2, SGCG, ITGA6, ITGA5, ITGA7, SGCD, RYR2, GNAS, CACNA1C, CACNA1D	1864	92	5085	1.364	0.858587	0.0514936	11.8162
hsa05412:Arrhythmogenic right ventricular cardiomyopathy (ARVC)	39	0.564154	0.011208	ITGB4, ITGA11, DAG1, ITGA10, CACNB2, CACNB3, CDH2, ITGB1, TCF7L2, ACTG1, DES, ITGB8, EMD, SLC8A1, TCF7, ACTN4, CACNG7, LMNA, CACNG4, ITGA2, ITGA3, ACTN3, CACNG1, CTNNA1, CACNA2D2, CTNNA3, CACNA2D4, JUP, ITGA9, ITGA6, ATP2A2, SGCG, ITGA5, PKP2, ITGA7, SGCD, RYR2, CACNA1C, CACNA1D	1864	76	5085	1.3999	0.887705	0.0559185	13.1136
hsa04666:Fc gamma R-mediated phagocytosis	47	0.679878	0.0116322	MARCKSL1, WASF2, PIP5K1C, ASAP1, RPS6KB1, ARPC5, TTLL3, AKT1, CDC42, GAB2, PIK3R5, INPP5D, PAK1, PPAP2A, PIK3R3, PPAP2B, AKT3, PIK3R1, PIK3R2, SYK, AKT2, PRKCA, PLD2, DNM3, PTPRC, PLD1, SPHK2, LYN, LIMK2, PPAP2C, SPHK1, PIK3CD, RAF1, PRKCE, WAS, PRKCB, MAPK1, MYO10, ARPC5L, PLCG2, WASL, FCGR2A, CRK, DNM1, PLA2G4E, PLA2G4D, DNM2	1864	95	5085	1.34964	0.896676	0.0565407	13.5774
hsa04210:Apoptosis	43	0.622016	0.0164395	BID, IL1R1, FASLG, PPP3R2, BCL2L1, PRKX, AKT1, PRKAR2B, PRKAR2A, CASP3, MYD88, CASP9, CASP7, BCL2, IL1RAP, CASP8, PIK3R5, PPP3CA, PRKACB, PIK3R3, AKT3, PIK3R1, IL1A, PIK3R2, AKT2, IRAK1, DFFA, DFFB, PIK3CD, CYCS, TP53, FADD, ENDOD1, BIRC3, ATM, TRADD, CASP10, TNFSF10, TNFRSF10B, PRKAR1B, RIPK1, IKBKG, MAP3K14	1864	87	5085	1.34832	0.959875	0.0772475	18.6759
hsa04070:Phosphatidylinositol signaling system	37	0.535223	0.022014	CDIPT, SYNJ1, PIP5K1C, ITPKB, OCRL, ITPKA, CDS2, PLCB3, DGKB, PLCB4, DGKD, CALML3, DGKG, PIK3C3, PLCD3, PLCD1, PIK3R5, INPP5E, INPP5D, PIK3R3, INPP5B, PLCB2, INPP5A, PIK3R1, PIK3R2, PRKCA, PIK3C2A, PIK3C2B, PIK3CD, ITPR3, ITPR1, ITPR2, PRKCB, PLCG2, CALM3, DGKZ, IPPK	1864	74	5085	1.364	0.986679	0.0999703	24.241
hsa05222:Small cell lung cancer	41	0.593085	0.0244318	TRAF1, E2F1, E2F2, CKS1B, PTGS2, BCL2L1, ITGB1, AKT1, MAX, LAMB3, LAMB2, CDKN2B, CASP9, BCL2, PIK3R5, PIK3R3, AKT3, TRAF4, PIK3R1, PIK3R2, AKT2, COL4A1, RXRB, RXRA, PIK3CD, CYCS, RXRG, TP53, ITGA2, CDK6, ITGA3, RB1, BIRC3, COL4A6, LAMA4, CCND1, ITGA6, PIAS4, LAMC3, IKBKG, LAMC1	1864	84	5085	1.33153	0.991759	0.107968	26.544
hsa05221:Acute myeloid leukemia	30	0.433965	0.0249024	HRAS, PPARD, GRB2, STAT5B, RPS6KB1, TCF7L2, AKT1, EIF4EBP1, KRAS, RARA, PIK3R5, RUNX1, PIK3R3, PIK3R1, AKT3, AKT2, PIK3R2, CEBPA, TCF7, MAP2K2, PIK3CD, PIM1, RAF1, PIM2, JUP, MAPK1, NRAS, CCND1, ARAF, IKBKG	1864	58	5085	1.41104	0.992495	0.107539	26.9847
hsa04080:Neuroactive ligand-receptor interaction	110	1.5912	0.0258977	F2RL2, F2RL3, TSPO, THRA, GABRB3, THRB, GRIK2, GRIK3, GRIK4, F2RL1, GRIK5, LPAR3, GRIN3A, LPAR1, VIPR2, GHRHR, S1PR2, PTGIR, AGTR2, GRIN2B, GRIN2C, GRIN2D, GRID2, GLP2R, HTR1D, GRID1, GRIN2A, NTSR1, GABRR2, CRHR1, SSTR5, SSTR1, HTR7, MC2R, ADORA2A, CYSLTR2, DRD2, ADCYAP1R1, BDKRB2, P2RY8, ADRB3, P2RY6, P2RY2, CNR2, ADRA2A, GABRQ, GABRP, GABRE, GABRA4, GABRA6, GRIN1, GABRA5, GH2, P2RX4, GH1, P2RX6…	1864	256	5085	1.17219	0.993844	0.109249	27.9087
hsa00564:Glycerophospholipid metabolism	34	0.491827	0.0287131	CHKA, ACHE, CDIPT, CHKB, CDS2, GPD1L, DGKB, DGKD, DGKG, PLA2G12A, PEMT, ETNK2, PCYT1B, PCYT2, PPAP2A, AGPAT4, AGPAT3, PPAP2B, AGPAT2, PTDSS2, GPD2, CPT1B, GPD1, PLD2, PLD1, CRLS1, PPAP2C, PISD, PNPLA3, DGKZ, PLA2G3, PLA2G2D, GPAM, PLA2G4E, PLA2G2F	1864	68	5085	1.364	0.996489	0.11803	30.4647
hsa04664:Fc epsilon RI signaling pathway	38	0.549689	0.0316965	HRAS, GRB2, AKT1, KRAS, GAB2, PLA2G12A, MS4A2, PIK3R5, INPP5D, PIK3R3, MAP2K7, AKT3, MAP2K6, PIK3R1, PIK3R2, SYK, AKT2, PRKCA, LYN, MAP2K2, MAP2K3, MAP2K4, PIK3CD, RAF1, MAPK11, PRKCE, PRKCB, MAPK1, NRAS, MAPK12, MAPK13, MAPK14, PLCG2, MAPK8, PLA2G3, PLA2G2D, PLA2G4E, PLA2G2F	1864	78	5085	1.32903	0.998067	0.127019	33.082
hsa00512:O-Glycan biosynthesis	17	0.245913	0.0453544	GCNT4, GALNT2, GCNT3, GALNT7, GALNT6, GALNTL2, GALNTL1, ST3GAL1, ST3GAL2, GALNT10, B3GNT6, GALNT11, GCNT1, GALNT12, GALNT9, GALNT13, B4GALT5	1864	30	5085	1.54587	0.999877	0.174351	43.9464
hsa00534:Heparan sulfate biosynthesis	15	0.216982	0.054556	NDST3, EXTL3, NDST4, NDST1, EXTL1, HS2ST1, B3GAT2, B3GAT1, XYLT2, XYLT1, HS6ST1, EXT1, EXT2, B4GALT7, HS3ST3B1	1864	26	5085	1.57385	0.999981	0.202872	50.3243
hsa04512:ECM-receptor interaction	39	0.564154	0.0636603	ITGB4, ITGA11, DAG1, ITGA10, COL2A1, SDC4, ITGB1, SDC3, CD47, LAMB3, LAMB2, CD44, ITGB8, GP1BB, TNR, COL6A2, COL6A1, SV2B, TNN, AGRN, COL11A2, THBS2, TNXB, COL4A1, HSPG2, ITGA2, ITGA3, COL5A3, COL5A2, COL5A1, COL4A6, ITGA9, LAMA4, ITGA6, LAMC3, ITGA5, ITGA7, COL1A2, LAMC1	1864	84	5085	1.26657	0.999997	0.229275	55.9715
hsa05014:Amyotrophic lateral sclerosis (ALS)	26	0.376103	0.0741351	BID, PPP3R2, BCL2L1, CASP3, TNFRSF1B, SLC1A2, GRIN2B, CASP9, GRIN2C, BCL2, GRIN2D, PPP3CA, CASP1, MAP2K6, NOS1, MAP2K3, CYCS, GRIN1, GRIN2A, TP53, MAPK11, GRIA2, MAPK12, MAPK13, MAPK14, TOMM40L	1864	53	5085	1.33827	1	0.25834	61.7351
hsa04662:B cell receptor signaling pathway	35	0.506292	0.0742833	HRAS, GRB2, NFKBIB, PPP3R2, AKT1, FOS, KRAS, NFAT5, NFATC4, PIK3R5, PIK3AP1, PPP3CA, INPP5D, NFATC2, PIK3R3, NFATC3, PIK3R1, AKT3, AKT2, PIK3R2, SYK, BCL10, LYN, MAP2K2, PIK3CD, RAF1, MALT1, PRKCB, CARD11, MAPK1, NRAS, PLCG2, IKBKG, CD79B, CD79A	1864	75	5085	1.27307	1	0.254435	61.8114
hsa00510:N-Glycan biosynthesis	23	0.332706	0.0781202	B4GALT1, MGAT4B, MGAT4A, B4GALT3, ST6GAL1, RFT1, TUSC3, GANAB, B4GALT2, MGAT5B, FUT8, MAN1C1, ALG9, MAN2A2, MGAT3, ALG10B, DAD1, DPM2, ALG10, DOLPP1, MGAT5, ALG12, UTP14C	1864	46	5085	1.364	1	0.261742	63.7392
hsa00601:Glycosphingolipid biosynthesis	14	0.202517	0.0840623	B4GALT1, B4GALT3, GCNT2, B4GALT2, B3GALT5, ST3GAL3, ST3GAL4, B3GNT1, FUT3, FUT4, FUT1, B3GNT3, FUT2, B4GALT4	1864	25	5085	1.52768	1	0.274872	66.5486
hsa00310:Lysine degradation	22	0.318241	0.0858198	SETDB1, DLST, EHMT1, SETD1B, OGDHL, SETD1A, SUV39H1, WHSC1, EHMT2, ALDH3A2, HADHA, PIPOX, SUV39H2, ALDH7A1, PLOD1, ALDH1B1, PLOD2, WHSC1L1, ASH1L, SETD7, SETD8, SUV420H1	1864	44	5085	1.364	1	0.275559	67.3404
hsa04530:Tight junction	58	0.838999	0.0900568	HRAS, MYH15, ZAK, CLDN4, CLDN3, CLDN6, AMOTL1, CSNK2A2, AKT1, ACTG1, CDC42, CSNK2A1, RHOA, AKT3, AKT2, PRKCA, PPP2R1A, F11R, INADL, MAGI1, ACTN4, MYH1, MPDZ, PRKCI, ACTN3, CTNNA1, PRKCE, CTNNA3, PRKCB, EPB41L3, PRKCQ, EPB41L1, CGN, RRAS2, ASH1L, CLDN1, JAM3, CLDN18, CLDN19, MRAS, CLDN11, LLGL1, SRC, MYL9, KRAS, EXOC4, EXOC3, YES1, PPP2R2C, PPP2R2D, MLLT4, CSNK2B, NRAS, TJP1, MYH11, PARD6G, MYH14,…	1864	134	5085	1.18078	1	0.283144	69.1788
hsa04540:Gap junction	40	0.57862	0.0964031	ADCY1, HRAS, ADCY7, TUBB2B, PDGFB, GRB2, PDGFA, DRD2, LPAR1, PRKG1, PRKX, SRC, PLCB3, KRAS, PLCB4, MAP3K2, TUBB6, GUCY1A3, PDGFD, PRKACB, TUBB1, PLCB2, MAP2K5, EGFR, PRKCA, MAP2K2, RAF1, ITPR3, GRM1, ITPR1, ITPR2, PRKCB, MAPK1, NRAS, TJP1, ADRB1, ADCY9, PDGFRB, GNAS, HTR2C	1864	89	5085	1.22607	1	0.296144	71.755
hsa04330:Notch signaling pathway	23	0.332706	0.0976968	DVL2, DTX4, MFNG, APH1A, DTX3L, MAML1, MAML2, CREBBP, JAG2, DLL3, NUMBL, DVL1, NCSTN, NOTCH3, NOTCH2, NOTCH1, HDAC2, PSEN1, HES5, DLL4, NUMB, PSEN2, LFNG	1864	47	5085	1.33498	1	0.295239	72.2552
hsa04930:Type II diabetes mellitus	23	0.332706	0.0976968	IRS2, SOCS3, PIK3CD, IGF2, SOCS4, PDX1, PRKCE, ADIPOQ, IRS1, MAPK1, GCK, SLC2A4, PIK3R5, MAPK8, CACNA1E, CACNA1C, PIK3R3, CACNA1D, INSR, ABCC8, PIK3R1, PIK3R2, CACNA1B	1864	47	5085	1.33498	1	0.295239	72.2552
