# Supplementary material for: Genome-wide analysis reveals downregulation of miR-379/miR-656 cluster in human cancers
Source: Biol Direct. 2013 Apr 24;8:10. doi: 10.1186/1745-6150-8-10 (PMC3680324; doi:10.1186/1745-6150-8-10)
Supplement: Additional file 3 — Genome-wide miRNA expression analysis in GBM. [file 1745-6150-8-10-S3.xlsx]

## Sheet: Genome wide expression analysis
Mann-Whitney U test				Upregulated miR in GBM					Downregulated miR in GBM
Two Tail				One Tail					One Tail
	Uncorrected p-value	Corrected -pval			Uncorrected p-value	Corrected -pval				Uncorrected p-value	Corrected -pval
hsa-miR-124a	6.08144e-08	3.24749e-05		hsa-miR-21	3.07807e-08	1.64369e-05			hsa-miR-124a	3.04072e-08	1.62374e-05
hsa-miR-139	6.08144e-08	3.24749e-05		hsa-miR-27a	3.11587e-08	1.66387e-05			hsa-miR-139	3.04072e-08	1.62374e-05
hsa-miR-129	6.08144e-08	3.24749e-05		hsa-miR-155	3.35227e-08	1.79011e-05			hsa-miR-129	3.04072e-08	1.62374e-05
hsa-miR-218	6.08144e-08	3.24749e-05		hsa-miR-196b	3.65007e-08	1.94914e-05			hsa-miR-218	3.04072e-08	1.62374e-05
hsa-miR-21	6.15614e-08	3.28738e-05		hsa-miR-23a	3.92558e-08	2.09626e-05			hsa-miR-491	3.11587e-08	1.66387e-05
hsa-miR-27a	6.23174e-08	3.32775e-05		hsa-miR-224	4.07079e-08	2.1738e-05			hsa-miR-7	3.31169e-08	1.76844e-05
hsa-miR-491	6.23174e-08	3.32775e-05		hsa-miR-25	5.77072e-08	3.08157e-05			hsa-miR-628	3.3117e-08	1.76845e-05
hsa-miR-7	6.62338e-08	3.53689e-05		hsa-miR-93	6.65958e-08	3.55621e-05			hsa-miR-137	3.35227e-08	1.79011e-05
hsa-miR-628	6.6234e-08	3.5369e-05		hsa-miR-106b	7.06781e-08	3.77421e-05			hsa-miR-128a	3.39333e-08	1.81204e-05
hsa-miR-137	6.70454e-08	3.58022e-05		hsa-miR-210	9.95759e-08	5.31736e-05			hsa-miR-128b	3.4769e-08	1.85666e-05
hsa-miR-155	6.70455e-08	3.58023e-05		hsa-miR-130b	1.30323e-07	6.95926e-05			hsa-miR-132	3.4769e-08	1.85666e-05
hsa-miR-128a	6.78665e-08	3.62407e-05		hsa-miR-15a	1.3185e-07	7.04078e-05			hsa-miR-485-5p	3.4769e-08	1.85666e-05
hsa-miR-128b	6.9538e-08	3.71333e-05		hsa-miR-17-3p	1.51568e-07	8.09374e-05			hsa-miR-379	3.606e-08	1.9256e-05
hsa-miR-132	6.9538e-08	3.71333e-05		hsa-miR-15b	1.88735e-07	0.000100785			hsa-miR-769-5p	3.65007e-08	1.94914e-05
hsa-miR-485-5p	6.9538e-08	3.71333e-05		hsa-miR-492	2.16589e-07	0.000115658			hsa-miR-138	3.73961e-08	1.99695e-05
hsa-miR-379	7.212e-08	3.85121e-05		hsa-miR-193a	2.24149e-07	0.000119695			hsa-miR-410	3.92558e-08	2.09626e-05
hsa-miR-196b	7.30013e-08	3.89827e-05		hsa-let-7i	2.34626e-07	0.00012529			hsa-miR-329	4.07079e-08	2.1738e-05
hsa-miR-769-5p	7.30014e-08	3.89827e-05		hsa-miR-550	2.75144e-07	0.000146927			hsa-miR-323	4.12034e-08	2.20026e-05
hsa-miR-138	7.47923e-08	3.99391e-05		hsa-miR-92b	2.87908e-07	0.000153743			hsa-miR-330	4.22119e-08	2.25411e-05
hsa-miR-23a	7.85117e-08	4.19252e-05		hsa-miR-135b	3.15162e-07	0.000168296			hsa-miR-338	4.87841e-08	2.60507e-05
hsa-miR-410	7.85117e-08	4.19252e-05		hsa-miR-339	3.1875e-07	0.000170212			hsa-miR-433	4.87841e-08	2.60507e-05
hsa-miR-224	8.14158e-08	4.3476e-05		hsa-miR-505	3.1875e-07	0.000170213			hsa-miR-107	4.99717e-08	2.66849e-05
hsa-miR-329	8.14158e-08	4.3476e-05		hsa-miR-605	3.1875e-07	0.000170213			hsa-miR-342	5.24314e-08	2.79984e-05
hsa-miR-323	8.24067e-08	4.40052e-05		hsa-miR-629	3.37236e-07	0.000180084			hsa-miR-326	5.30645e-08	2.83364e-05
hsa-miR-330	8.44238e-08	4.50823e-05		hsa-miR-141	3.52764e-07	0.000188376			hsa-miR-598	5.43527e-08	2.90244e-05
hsa-miR-338	9.75683e-08	5.21014e-05		hsa-miR-532	3.77354e-07	0.000201507			hsa-miR-539	5.50082e-08	2.93744e-05
hsa-miR-433	9.75683e-08	5.21014e-05		hsa-miR-362	3.85912e-07	0.000206077			hsa-miR-154*	6.05343e-08	3.23253e-05
hsa-miR-107	9.99435e-08	5.33698e-05		hsa-miR-92	4.08133e-07	0.000217943			hsa-miR-432	6.2742e-08	3.35042e-05
hsa-miR-342	1.04863e-07	5.59968e-05		hsa-miR-17-5p	4.36426e-07	0.000233051			hsa-miR-582	6.42569e-08	3.43132e-05
hsa-miR-326	1.06129e-07	5.66728e-05		hsa-miR-130a	4.4627e-07	0.000238308			hsa-miR-29c	6.50251e-08	3.47234e-05
hsa-miR-598	1.08705e-07	5.80487e-05		hsa-miR-500	4.56328e-07	0.000243679			hsa-miR-411	6.50275e-08	3.47247e-05
hsa-miR-539	1.10016e-07	5.87487e-05		hsa-miR-34c	5.69674e-07	0.000304206			hsa-miR-381	6.73935e-08	3.59882e-05
hsa-miR-25	1.15414e-07	6.16313e-05		hsa-miR-20a	5.82395e-07	0.000310999			hsa-miR-103	6.90169e-08	3.6855e-05
hsa-miR-154*	1.21069e-07	6.46506e-05		hsa-miR-660	6.08661e-07	0.000325025			hsa-miR-517c	7.23779e-08	3.86498e-05
hsa-miR-432	1.25484e-07	6.70085e-05		hsa-miR-106a	6.15404e-07	0.000328626			hsa-miR-95	7.32425e-08	3.91115e-05
hsa-miR-582	1.28514e-07	6.86264e-05		hsa-miR-345	6.36065e-07	0.000339659			hsa-miR-490	7.58969e-08	4.05289e-05
hsa-miR-29c	1.3005e-07	6.94468e-05		hsa-miR-450	6.50188e-07	0.0003472			hsa-miR-203	7.68022e-08	4.10124e-05
hsa-miR-411	1.30055e-07	6.94494e-05		hsa-miR-24	6.86902e-07	0.000366806			hsa-miR-154	8.24572e-08	4.40321e-05
hsa-miR-93	1.33192e-07	7.11243e-05		hsa-miR-196a	7.83272e-07	0.000418267			hsa-miR-149	8.54335e-08	4.56215e-05
hsa-miR-381	1.34787e-07	7.19763e-05		hsa-miR-148a	9.84012e-07	0.000525462			hsa-miR-127	8.85137e-08	4.72663e-05
hsa-miR-103	1.38034e-07	7.37101e-05		hsa-miR-19b	1.03863e-06	0.000554631			hsa-miR-758	9.27881e-08	4.95489e-05
hsa-miR-106b	1.41356e-07	7.54842e-05		hsa-miR-142-3p	1.07277e-06	0.000572861			hsa-miR-656	9.95723e-08	5.31716e-05
hsa-miR-517c	1.44756e-07	7.72996e-05		hsa-miR-296	1.12002e-06	0.000598091			hsa-miR-299-5p	1.01943e-07	5.44378e-05
hsa-miR-95	1.46485e-07	7.8223e-05		hsa-miR-16	1.32968e-06	0.000710048			hsa-miR-383	1.11969e-07	5.97913e-05
hsa-miR-490	1.51794e-07	8.10579e-05		hsa-miR-30a-5p	1.40258e-06	0.00074898			hsa-miR-495	1.28814e-07	6.87867e-05
hsa-miR-203	1.53604e-07	8.20247e-05		hsa-miR-320	1.46366e-06	0.000781593			hsa-miR-29b	1.3185e-07	7.04078e-05
hsa-miR-154	1.64914e-07	8.80643e-05		hsa-miR-590	1.54359e-06	0.000824277			hsa-miR-136	1.36533e-07	7.29088e-05
hsa-miR-149	1.70867e-07	9.1243e-05		hsa-miR-10a	1.82849e-06	0.000976416			hsa-miR-219	1.41377e-07	7.54953e-05
hsa-miR-127	1.77027e-07	9.45327e-05		hsa-miR-28	1.92742e-06	0.00102924			hsa-miR-377	1.7818e-07	9.51481e-05
hsa-miR-758	1.85576e-07	9.90977e-05		hsa-miR-373*	2.01024e-06	0.00107347			hsa-miR-496	2.022e-07	0.000107975
hsa-miR-656	1.99145e-07	0.000106343		hsa-miR-19a	2.16344e-06	0.00115528			hsa-miR-324-5p	2.21601e-07	0.000118335
hsa-miR-210	1.99152e-07	0.000106347		hsa-miR-502	2.18622e-06	0.00116744			hsa-miR-331	2.29329e-07	0.000122462
hsa-miR-299-5p	2.03887e-07	0.000108876		hsa-miR-195	2.47812e-06	0.00132332			hsa-miR-448	2.29329e-07	0.000122462
hsa-miR-383	2.23938e-07	0.000119583		hsa-miR-424	2.55672e-06	0.00136529			hsa-miR-485-3p	2.34626e-07	0.00012529
hsa-miR-495	2.57628e-07	0.000137573		hcmv-miR-US25-1	2.66526e-06	0.00142325			hsa-miR-153	2.94493e-07	0.000157259
hsa-miR-130b	2.60647e-07	0.000139185		hsa-miR-527	2.86589e-06	0.00153039			hsa-miR-380-3p	3.04669e-07	0.000162693
hsa-miR-15a	2.63699e-07	0.000140816		hsa-miR-142-5p	2.89563e-06	0.00154627			hsa-miR-340	3.68979e-07	0.000197035
hsa-miR-29b	2.63699e-07	0.000140816		hsa-miR-422a	3.11289e-06	0.00166228			hsa-miR-504	4.12722e-07	0.000220394
hsa-miR-136	2.73067e-07	0.000145818		hsa-miR-18a	3.74524e-06	0.00199996			hsa-miR-1	4.17353e-07	0.000222867
hsa-miR-219	2.82754e-07	0.000150991		hsa-miR-497	4.45391e-06	0.00237839			hsa-miR-409-5p	6.0199e-07	0.000321463
hsa-miR-17-3p	3.03136e-07	0.000161875		hsa-miR-135a	4.63833e-06	0.00247687			hsa-miR-133b	6.29105e-07	0.000335942
hsa-miR-377	3.5636e-07	0.000190296		hsa-miR-32	6.02762e-06	0.00321875			hsa-miR-33	6.94455e-07	0.000370839
hsa-miR-15b	3.77471e-07	0.000201569		hsa-miR-542-3p	6.14965e-06	0.00328391			hsa-miR-133a	7.09866e-07	0.000379068
hsa-miR-496	4.044e-07	0.00021595		hsa-miR-520d*	6.27393e-06	0.00335028			hsa-miR-376a*	7.83272e-07	0.000418267
hsa-miR-492	4.33178e-07	0.000231317		hsa-miR-20b	6.59519e-06	0.00352183			hsa-miR-487b	8.00548e-07	0.000427493
hsa-miR-324-5p	4.43202e-07	0.00023667		hsa-miR-454-5p	1.09046e-05	0.00582306			hsa-miR-29a	1.90724e-06	0.00101846
hsa-miR-193a	4.48297e-07	0.000239391		hsa-miR-214	1.19018e-05	0.00635556			hsa-miR-369-5p	2.18622e-06	0.00116744
hsa-miR-331	4.58659e-07	0.000244924		hsa-miR-30a-3p	1.23723e-05	0.00660681			hsa-miR-487a	2.32779e-06	0.00124304
hsa-miR-448	4.58659e-07	0.000244924		hsa-miR-10b	1.27367e-05	0.00680142			hsa-miR-577	2.72109e-06	0.00145306
hsa-let-7i	4.69251e-07	0.00025058		hsa-miR-215	1.32386e-05	0.00706939			hsa-miR-346	3.31136e-06	0.00176827
hsa-miR-485-3p	4.69251e-07	0.00025058		hsa-miR-100	1.32386e-05	0.0070694			hsa-miR-592	3.41509e-06	0.00182366
hsa-miR-550	5.50288e-07	0.000293854		hsa-miR-99a	1.45767e-05	0.00778396			hsa-miR-409-3p	4.27646e-06	0.00228363
hsa-miR-92b	5.75817e-07	0.000307486		hsa-miR-602	1.54403e-05	0.0082451			hsa-miR-521	4.7815e-06	0.00255332
hsa-miR-153	5.88986e-07	0.000314519		hsa-miR-503	1.55888e-05	0.00832444			hsa-miR-488	7.50558e-06	0.00400798
hsa-miR-380-3p	6.09337e-07	0.000325386		hsa-miR-454-3p	1.57388e-05	0.0084045			hsa-miR-425-3p	9.50991e-06	0.00507829
hsa-miR-135b	6.30323e-07	0.000336592		hsa-miR-452*	1.7481e-05	0.00933488			hsa-miR-328	9.98728e-06	0.00533321
hsa-miR-339	6.375e-07	0.000340425		hsa-miR-200b	1.92225e-05	0.0102648			hsa-miR-134	1.11191e-05	0.00593759
hsa-miR-505	6.375e-07	0.000340425		hsa-miR-422b	2.11279e-05	0.0112823			hsa-miR-512-3p	1.51471e-05	0.00808858
hsa-miR-605	6.375e-07	0.000340425		hsa-miR-200a*	2.52521e-05	0.0134846			hsa-miR-369-3p	2.77178e-05	0.0148013
hsa-miR-629	6.74471e-07	0.000360168		hsa-miR-96	2.64581e-05	0.0141286			hsa-miR-145	3.24427e-05	0.0173244
hsa-miR-141	7.05527e-07	0.000376752		hsa-miR-34a	3.04119e-05	0.0162399			hsa-miR-222	3.62259e-05	0.0193446
hsa-miR-340	7.37959e-07	0.00039407		hsa-miR-146a	3.75771e-05	0.0200662			hsa-miR-105	4.71638e-05	0.0251855
hsa-miR-532	7.54709e-07	0.000403014		hsa-miR-640	3.75771e-05	0.0200662			hsa-miR-221	7.76592e-05	0.04147
hsa-miR-362	7.71825e-07	0.000412154		hsa-miR-423	3.82705e-05	0.0204364			hsa-miR-101	8.93186e-05	0.0476961
hsa-miR-92	8.16265e-07	0.000435886		hsa-miR-146b	3.96936e-05	0.0211964			hsa-miR-185	9.24805e-05	0.0493846
hsa-miR-504	8.25445e-07	0.000440787		hsa-miR-223	4.46722e-05	0.0238549			hsa-miR-125a	0.000137258	0.0732957
hsa-miR-1	8.34706e-07	0.000445733		hsa-miR-551b	5.34976e-05	0.0285677			hsa-miR-625	0.000191992	0.102524
hsa-miR-17-5p	8.72852e-07	0.000466103		hsa-miR-18b	5.95573e-05	0.0318036			hsa-miR-382	0.000212029	0.113224
hsa-miR-130a	8.9254e-07	0.000476616		hsa-miR-199a*	6.11703e-05	0.0326649			kshv-miR-K12-9	0.00029859	0.159447
hsa-miR-500	9.12655e-07	0.000487358		hsa-miR-34b	6.22684e-05	0.0332513			hsa-miR-211	0.000391663	0.209148
hsa-miR-34c	1.13935e-06	0.000608412		hsa-miR-801	6.68495e-05	0.0356976			hsa-miR-299-3p	0.000401053	0.214162
hsa-miR-20a	1.16479e-06	0.000621998		hsa-miR-524*	7.8344e-05	0.0418357			hsa-miR-375	0.0004477	0.239072
hsa-miR-409-5p	1.20398e-06	0.000642925		hsa-miR-374	8.25721e-05	0.0440935			hsa-miR-585	0.000507144	0.270815
hsa-miR-660	1.21732e-06	0.00065005		hsa-miR-610	8.40285e-05	0.0448712			hsa-miR-23b	0.000535382	0.285894
hsa-miR-106a	1.23081e-06	0.000657251		hsa-miR-636	8.93186e-05	0.0476961			hsa-miR-376a	0.000614805	0.328306
hsa-miR-133b	1.25821e-06	0.000671884		hsa-miR-9*	9.41007e-05	0.0502498			hsa-miR-31	0.00100102	0.534542
hsa-miR-345	1.27213e-06	0.000679318		hsa-miR-367	0.000100852	0.0538548			hsa-miR-190	0.00101583	0.542451
hsa-miR-450	1.30038e-06	0.000694401		hsa-miR-611	0.000146871	0.0784293			hsa-miR-365	0.00200079	1.06842
hsa-miR-24	1.3738e-06	0.000733612		kshv-miR-K12-5	0.000178141	0.0951272			hsa-miR-514	0.00200079	1.06842
hsa-miR-33	1.38891e-06	0.000741677		hsa-miR-542-5p	0.00018265	0.0975354			hsa-miR-432*	0.00204275	1.09083
hsa-miR-133a	1.41973e-06	0.000758137		hsa-miR-26b	0.000184177	0.0983507			hsa-miR-98	0.00240825	1.28601
hsa-miR-196a	1.56654e-06	0.000836534		hsa-miR-614	0.000226455	0.120927			kshv-miR-K12-3*	0.00272015	1.45256
hsa-miR-376a*	1.56654e-06	0.000836534		hsa-miR-199b	0.000245775	0.131244			hsa-miR-655	0.00285099	1.52243
hsa-miR-487b	1.6011e-06	0.000854986		hsa-miR-526b	0.000260202	0.138948			hsa-miR-552	0.00317158	1.69363
hsa-miR-148a	1.96802e-06	0.00105092		hsa-miR-152	0.000264466	0.141225			hsa-miR-544	0.00396282	2.11614
hsa-miR-19b	2.07727e-06	0.00110926		hsa-miR-498	0.000264466	0.141225			hsa-miR-197	0.00555143	2.96446
hsa-miR-142-3p	2.14555e-06	0.00114572		hsa-miR-663	0.000413898	0.221022			hsa-let-7e	0.00590787	3.1548
hsa-miR-296	2.24004e-06	0.00119618		hsa-miR-643	0.000440741	0.235356			hsa-miR-361	0.00652048	3.48194
hsa-miR-16	2.65936e-06	0.0014201		hsa-miR-18a*	0.000469191	0.250548			hsa-miR-769-3p	0.00896957	4.78975
hsa-miR-30a-5p	2.80517e-06	0.00149796		hsa-miR-519e*	0.000511092	0.272923			hsa-miR-27b	0.0111898	5.97537
hsa-miR-320	2.92731e-06	0.00156319		hsa-miR-526b*	0.000573824	0.306422			hsa-miR-584	0.0153271	8.1847
hsa-miR-590	3.08718e-06	0.00164855		ebv-miR-BHRF1-1	0.000587195	0.313562			hsa-miR-181c	0.0170019	9.07901
hsa-miR-10a	3.65699e-06	0.00195283		hsa-miR-200c	0.000643609	0.343687			hsa-miR-634	0.0176572	9.42893
hsa-miR-29a	3.81447e-06	0.00203693		hsa-miR-518f*	0.000658473	0.351625			hsa-miR-189	0.0191342	10.2177
hsa-miR-28	3.85484e-06	0.00205849		ebv-miR-BART2	0.000721155	0.385097			hsa-miR-642	0.0192363	10.2722
hsa-miR-373*	4.02048e-06	0.00214694		hsa-miR-606	0.000726619	0.388015			hsa-miR-143	0.019964	10.6608
hsa-miR-19a	4.32688e-06	0.00231055		hsa-miR-494	0.000743241	0.396891			hsa-miR-517b	0.0208242	11.1201
hsa-miR-369-5p	4.37243e-06	0.00233488		hsa-miR-449b	0.000754517	0.402912			hsa-miR-561	0.0229935	12.2785
hsa-miR-502	4.37243e-06	0.00233488		ebv-miR-BART7	0.000950681	0.507664			ebv-miR-BART10	0.0234737	12.535
hsa-miR-487a	4.65558e-06	0.00248608		hsa-miR-579	0.00102333	0.546457			ebv-miR-BART11-5p	0.024585	13.1284
hsa-miR-195	4.95624e-06	0.00264663		hsa-miR-635	0.00142769	0.762389			hsa-miR-181a	0.0249652	13.3314
hsa-miR-424	5.11343e-06	0.00273057		hsa-miR-200a	0.00154388	0.824434			hsa-miR-518e	0.0253502	13.537
hcmv-miR-US25-1	5.33052e-06	0.0028465		hsa-let-7c	0.00162224	0.866279			hsa-miR-191	0.026268	14.0271
hsa-miR-577	5.44219e-06	0.00290613		hsa-miR-526a	0.00163373	0.872412			hsa-miR-368	0.0269404	14.3862
hsa-miR-527	5.73179e-06	0.00306077		ebv-miR-BHRF1-2*	0.00170421	0.91005			hsa-miR-770-5p	0.0317477	16.9533
hsa-miR-142-5p	5.79126e-06	0.00309253		hsa-miR-615	0.00172832	0.922921			hsa-miR-802	0.0320605	17.1203
hsa-miR-422a	6.22577e-06	0.00332456		hcmv-miR-US25-2-3p	0.00176505	0.942538			hsa-miR-581	0.0326938	17.4585
hsa-miR-346	6.62273e-06	0.00353654		kshv-miR-K12-3	0.0018927	1.0107			hsa-miR-425-5p	0.0334998	17.8889
hsa-miR-592	6.83018e-06	0.00364731		hsa-miR-525	0.00204275	1.09083			hsa-miR-618	0.0392387	20.9535
hsa-miR-18a	7.49048e-06	0.00399991		hsa-miR-560	0.00205691	1.09839			hsa-miR-576	0.0440993	23.549
hsa-miR-409-3p	8.55292e-06	0.00456726		hsa-miR-192	0.00214377	1.14478			kshv-miR-K12-11	0.0443034	23.658
hsa-miR-497	8.90781e-06	0.00475677		hsa-miR-574	0.00221869	1.18478			ebv-miR-BART1-3p	0.0505604	26.9993
hsa-miR-135a	9.27667e-06	0.00495374		hsa-miR-627	0.00239191	1.27728			hsa-miR-553	0.0595434	31.7962
hsa-miR-521	9.563e-06	0.00510664		hsa-miR-205	0.0028894	1.54294			hsa-miR-551a	0.0627113	33.4878
hsa-miR-32	1.20552e-05	0.0064375		hsa-miR-519a	0.00302753	1.6167			hsa-miR-26a	0.0754602	40.2957
hsa-miR-542-3p	1.22993e-05	0.00656782		hsa-miR-520c	0.00317158	1.69363			ebv-miR-BART1-5p	0.0779769	41.6396
hsa-miR-520d*	1.25479e-05	0.00670055		hsa-miR-188	0.00338808	1.80924			hsa-miR-181b	0.0782959	41.81
hsa-miR-20b	1.31904e-05	0.00704367		hsa-miR-182	0.00361777	1.93189			hsa-miR-372	0.0789369	42.1523
hsa-miR-488	1.50112e-05	0.00801596		hsa-miR-370	0.0037135	1.98301			hsa-miR-122a	0.0890344	47.5444
hsa-miR-425-3p	1.90198e-05	0.0101566		hsa-miR-493-3p	0.00419991	2.24275			hsa-miR-499	0.0929683	49.6451
hsa-miR-328	1.99746e-05	0.0106664		hsa-miR-650	0.00433704	2.31598			ebv-miR-BART20-3p	0.0933322	49.8394
hsa-miR-454-5p	2.18092e-05	0.0116461		hsa-miR-520f	0.00447816	2.39134			hcmv-miR-UL70-5p	0.0936971	50.0343
hsa-miR-134	2.22382e-05	0.0118752		ebv-miR-BART13	0.00468262	2.50052			hsa-miR-33b	0.098159	52.4169
hsa-miR-214	2.38036e-05	0.0127111		hsa-miR-516-5p	0.00518152	2.76693			hsa-miR-569	0.103953	55.5107
hsa-miR-30a-3p	2.47446e-05	0.0132136		hsa-miR-193b	0.00538048	2.87317			hsa-miR-600	0.104348	55.7216
hsa-miR-10b	2.54735e-05	0.0136028		hsa-miR-484	0.00555143	2.96446			hsa-miR-668	0.106338	56.7846
hsa-miR-215	2.64771e-05	0.0141388		hsa-miR-520b	0.00648061	3.46065			hsa-miR-651	0.10958	58.5158
hsa-miR-100	2.64771e-05	0.0141388		hsa-miR-567	0.00652048	3.48194			hsa-miR-453	0.112058	59.8389
hsa-miR-99a	2.91534e-05	0.0155679		hsa-miR-452	0.0066414	3.54651			hsa-miR-607	0.118426	63.2397
hsa-miR-512-3p	3.02943e-05	0.0161772		hsa-miR-648	0.0075448	4.02892			hsa-miR-621	0.121484	64.8727
hsa-miR-602	3.08805e-05	0.0164902		hsa-miR-604	0.0075904	4.05327			hsa-miR-654	0.126401	67.4982
hsa-miR-503	3.11777e-05	0.0166489		kshv-miR-K12-10b	0.007964	4.25278			hsa-miR-559	0.126855	67.7405
hsa-miR-454-3p	3.14775e-05	0.016809		hsa-miR-631	0.00875999	4.67784			hsa-miR-619	0.131455	70.1969
hsa-miR-452*	3.49621e-05	0.0186698		hsa-miR-194	0.00902265	4.8181			hsa-miR-562	0.144942	77.3992
hsa-miR-200b	3.84451e-05	0.0205297		hsa-miR-662	0.00902265	4.8181			hsa-miR-588	0.146942	78.4673
hsa-miR-422b	4.22558e-05	0.0225646		hsa-miR-608	0.009076	4.84659			hsa-miR-556	0.14795	79.005
hsa-miR-200a*	5.05042e-05	0.0269692		hsa-miR-617	0.00934692	4.99126			hsa-miR-148b	0.15722	83.9557
hsa-miR-96	5.29161e-05	0.0282572		hsa-miR-449	0.00940195	5.02064			hsa-miR-766	0.157746	84.2366
hsa-miR-369-3p	5.54357e-05	0.0296026		hsa-miR-624	0.00940195	5.02064			hsa-miR-626	0.169611	90.5721
hsa-miR-34a	6.08237e-05	0.0324799		kshv-miR-K12-12	0.00940195	5.02064			hsa-miR-518b	0.17859	95.3668
hsa-miR-145	6.48854e-05	0.0346488		hsa-miR-217	0.00985244	5.26121			ebv-miR-BART3-5p	0.190226	101.581
hsa-miR-222	7.24518e-05	0.0386893		hsa-miR-630	0.0103217	5.51178			hsa-miR-302c	0.19082	101.898
hsa-miR-146a	7.51542e-05	0.0401324		hsa-miR-30d	0.0103817	5.54382			hsa-miR-652	0.19082	101.898
hsa-miR-640	7.51542e-05	0.0401324		hcmv-miR-UL148D	0.010442	5.57602			hsa-miR-519d	0.202933	108.366
hsa-miR-423	7.65409e-05	0.0408729		hsa-miR-520e	0.010442	5.57602			hsa-miR-125b	0.204169	109.026
hsa-miR-146b	7.93872e-05	0.0423928		hsa-miR-548d	0.0106863	5.70647			hsa-miR-620	0.210416	112.362
hsa-miR-223	8.93443e-05	0.0477099		hcmv-miR-US5-1	0.0111258	5.94116			hsa-miR-140	0.210417	112.362
hsa-miR-105	9.43277e-05	0.050371		hsa-miR-9	0.0111898	5.97537			ebv-miR-BART6-5p	0.216775	115.758
hsa-miR-551b	0.000106995	0.0571355		hsa-miR-144	0.0113839	6.079			hsa-miR-555	0.217417	116.101
hsa-miR-18b	0.000119115	0.0636072		hsa-miR-182*	0.0121208	6.47249			ebv-miR-BART14-5p	0.223896	119.56
hsa-miR-199a*	0.000122341	0.0653298		hsa-miR-513	0.0121208	6.47249			hcmv-miR-US5-2	0.223896	119.56
hsa-miR-34b	0.000124537	0.0665026		hsa-miR-632	0.0123288	6.58357			hsa-miR-22	0.225204	120.259
hsa-miR-801	0.000133699	0.0713952		hsa-miR-580	0.0128262	6.84918			hsa-miR-212	0.230483	123.078
hsa-miR-221	0.000155318	0.08294		hsa-miR-30c	0.0128986	6.88787			hsa-miR-519b	0.233148	124.501
hsa-miR-524*	0.000156688	0.0836714		hsa-miR-518c*	0.0134158	7.16404			hsa-miR-517*	0.235829	125.933
hsa-miR-374	0.000165144	0.088187		hsa-miR-516-3p	0.0151594	8.09511			hsa-miR-412	0.243976	130.283
hsa-miR-610	0.000168057	0.0897425		ebv-miR-BART6-3p	0.0154116	8.22981			kshv-miR-K12-4-3p	0.251576	134.341
hsa-miR-101	0.000178637	0.0953923		hsa-miR-768-5p	0.0154116	8.22981			hsa-miR-564	0.256476	136.958
hsa-miR-636	0.000178637	0.0953923		hsa-miR-198	0.0165467	8.83592			hsa-miR-325	0.262849	140.361
hsa-miR-185	0.000184961	0.0987692		hsa-miR-647	0.0168185	8.9811			ebv-miR-BART20-5p	0.263562	140.742
hsa-miR-9*	0.000188201	0.1005		hcmv-miR-US33	0.0197537	10.5485			hsa-miR-431	0.267141	142.654
hsa-miR-367	0.000201704	0.10771		hsa-miR-302a*	0.0211547	11.2966			hsa-miR-384	0.273646	146.127
hsa-miR-125a	0.000274516	0.146591		kshv-miR-K12-10a	0.0216023	11.5357			hsa-miR-486	0.287632	153.595
hsa-miR-611	0.000293743	0.156859		ebv-miR-BART5	0.0218291	11.6568			hsa-miR-520g	0.287632	153.595
kshv-miR-K12-5	0.000356282	0.190254		hsa-let-7b	0.0218291	11.6568			hsa-miR-181d	0.289123	154.392
hsa-miR-542-5p	0.000365301	0.195071		hsa-miR-596	0.0249652	13.3314			hsa-miR-765	0.29362	156.793
hsa-miR-26b	0.000368355	0.196701		ebv-miR-BART8-3p	0.0253502	13.537			hsa-miR-548a	0.29588	158
hsa-miR-625	0.000383984	0.205047		hsa-miR-566	0.0279059	14.9018			hsa-miR-524	0.304235	162.462
hsa-miR-382	0.000424059	0.226447		hsa-miR-184	0.028187	15.0519			hsa-miR-363*	0.306532	163.688
hsa-miR-614	0.000452909	0.241854		hsa-miR-183	0.0299235	15.9791			kshv-miR-K12-8	0.308067	164.508
hsa-miR-199b	0.000491549	0.262487		hsa-miR-571	0.0311297	16.6233			hsa-miR-575	0.321252	171.549
hsa-miR-526b	0.000520403	0.277895		hsa-miR-583	0.0325345	17.3734			hsa-miR-302b	0.330698	176.593
hsa-miR-152	0.000528933	0.28245		hsa-miR-199a	0.0326938	17.4585			hsa-miR-526c	0.332283	177.439
hsa-miR-498	0.000528933	0.28245		hsa-miR-455	0.0336629	17.976			hsa-miR-335	0.337854	180.414
kshv-miR-K12-9	0.000597179	0.318894		hsa-miR-573	0.0336629	17.976			hsa-miR-520h	0.341054	182.123
hsa-miR-211	0.000783326	0.418296		hsa-miR-613	0.0338267	18.0635			hsa-let-7d	0.36787	196.443
hsa-miR-299-3p	0.000802106	0.428324		hsa-miR-30e-3p	0.0341563	18.2395			hsa-miR-518a	0.386958	206.635
hsa-miR-663	0.000827796	0.442043		hsa-miR-523	0.0346556	18.5061			hsa-miR-616	0.389469	207.976
hsa-miR-643	0.000881483	0.470712		hsa-let-7f	0.0351609	18.7759			hsa-miR-597	0.391145	208.872
hsa-miR-375	0.0008954	0.478143		ebv-miR-BART11-3p	0.0388695	20.7563			hsa-miR-554	0.394505	210.665
hsa-miR-18a*	0.000938382	0.501096		hsa-miR-520d	0.0388695	20.7563			hsa-miR-586	0.400402	213.815
hsa-miR-585	0.00101429	0.54163		kshv-miR-K12-1	0.0392387	20.9535			hsa-miR-220	0.402937	215.168
hsa-miR-519e*	0.00102218	0.545846		hsa-miR-659	0.0396108	21.1522			hsa-miR-515-5p	0.405476	216.524
hsa-miR-23b	0.00107076	0.571788		hsa-miR-623	0.0411279	21.9623			hsa-miR-599	0.405476	216.524
hsa-miR-526b*	0.00114765	0.612844		hsa-miR-633	0.0434916	23.2245			hsa-miR-558	0.408867	218.335
ebv-miR-BHRF1-1	0.00117439	0.627124		hsa-miR-612	0.0436934	23.3323			hsa-miR-520a	0.413966	221.058
hsa-miR-376a	0.00122961	0.656611		hsa-miR-421	0.045544	24.3205			hsa-miR-99b	0.420788	224.701
hsa-miR-200c	0.00128722	0.687374		hsa-miR-483	0.0459637	24.5446			ebv-miR-BHRF1-2	0.426776	227.899
hsa-miR-518f*	0.00131695	0.703249		hsa-miR-429	0.0492112	26.2788			ebv-miR-BART8-5p	0.430206	229.73
ebv-miR-BART2	0.00144231	0.770193		hsa-miR-572	0.0503335	26.8781			hsa-miR-591	0.431923	230.647
hsa-miR-606	0.00145324	0.776029		hsa-miR-373	0.0533473	28.4874			hsa-miR-641	0.443112	236.622
hsa-miR-494	0.00148648	0.793782		hsa-miR-603	0.0550283	29.3851			hsa-miR-767-3p	0.448293	239.388
hsa-miR-449b	0.00150903	0.805824		ebv-miR-BART18	0.0565023	30.1722			hsa-miR-150	0.462148	246.787
ebv-miR-BART7	0.00190136	1.01533		hsa-miR-126	0.0575021	30.7061			hcmv-miR-UL70-3p	0.471701	251.888
hsa-miR-31	0.00200203	1.06908		hsa-miR-30b	0.0598025	31.9345			hsa-miR-489	0.47344	252.817
hsa-miR-190	0.00203165	1.0849		hsa-miR-653	0.061641	32.9163			hsa-miR-337	0.482141	257.463
hsa-miR-579	0.00204665	1.09291		kshv-miR-K12-9*	0.0640694	34.2131			hsa-miR-646	0.50305	268.629
hsa-miR-635	0.00285539	1.52478		hsa-miR-371	0.0643438	34.3596			hsa-miR-517a	0.520471	277.931
hsa-miR-200a	0.00308777	1.64887		hsa-miR-565	0.0643438	34.3596			hcmv-miR-UL22A*	0.523951	279.79
hsa-let-7c	0.00324449	1.73256		hsa-miR-501	0.0685694	36.616			hsa-miR-649	0.52743	281.648
hsa-miR-526a	0.00326746	1.74482		hsa-miR-645	0.0697316	37.2367			ebv-miR-BART4	0.529168	282.576
ebv-miR-BHRF1-2*	0.00340843	1.8201		hsa-miR-302b*	0.0730059	38.9851			hsa-miR-511	0.533512	284.896
hsa-miR-615	0.00345663	1.84584		hsa-miR-548b	0.073919	39.4727			ebv-miR-BART15	0.536985	286.75
hcmv-miR-US25-2-3p	0.00353011	1.88508		hsa-miR-563	0.0773418	41.3005			ebv-miR-BART9	0.549114	293.227
kshv-miR-K12-3	0.00378539	2.0214		hsa-miR-658	0.0779769	41.6396			hsa-miR-208	0.549114	293.227
hsa-miR-365	0.00400158	2.13684		hsa-miR-661	0.0799058	42.6697			ebv-miR-BART12	0.55775	297.839
hsa-miR-514	0.00400158	2.13684		hsa-miR-622	0.0855669	45.6927			hsa-let-7g	0.562058	300.139
hsa-miR-432*	0.0040855	2.18165		hsa-miR-451	0.0862522	46.0587			hsa-miR-506	0.565499	301.977
hsa-miR-525	0.0040855	2.18165		hcmv-miR-US4	0.0918829	49.0655			hsa-miR-302a	0.569794	304.27
hsa-miR-560	0.00411382	2.19678		hsa-miR-512-5p	0.0951675	50.8194			hsa-miR-522	0.578358	308.843
hsa-miR-192	0.00428755	2.28955		kshv-miR-K12-2	0.0977813	52.2152			hsa-miR-206	0.582626	311.122
hsa-miR-574	0.00443737	2.36956		hsa-miR-186	0.0989175	52.8219			hsa-miR-518c	0.582626	311.122
hsa-miR-627	0.00478382	2.55456		hsa-miR-126*	0.100447	53.6388			hsa-miR-601	0.587735	313.851
hsa-miR-98	0.0048165	2.57201		hsa-miR-191*	0.105141	56.1451			hsa-miR-570	0.593677	317.024
kshv-miR-K12-3*	0.00544031	2.90512		hsa-miR-507	0.10999	58.7349			hsa-miR-768-3p	0.595371	317.928
hsa-miR-655	0.00570197	3.04485		hcmv-miR-UL112	0.110814	59.1747			hsa-miR-568	0.597063	318.832
hsa-miR-205	0.00577879	3.08587		hsa-miR-493-5p	0.111228	59.3955			hsa-miR-202*	0.598753	319.734
hsa-miR-519a	0.00605506	3.2334		hcmv-miR-UL36	0.112058	59.8389			hsa-miR-510	0.602971	321.986
hsa-miR-520c	0.00634317	3.38725		hcmv-miR-US25-2-5p	0.11886	63.4712			hsa-miR-578	0.605495	323.335
hsa-miR-552	0.00634317	3.38725		hsa-miR-637	0.120167	64.1692			ebv-miR-BART17-3p	0.608855	325.128
hsa-miR-188	0.00677617	3.61847		kshv-miR-K12-6-3p	0.128681	68.7158			hsa-let-7a	0.615549	328.703
hsa-miR-182	0.00723555	3.86378		kshv-miR-K12-7	0.129601	69.2071			hsa-miR-657	0.617217	329.594
hsa-miR-370	0.00742699	3.96602		hsa-miR-302c*	0.13427	71.6999			hsa-miR-181a*	0.621378	331.816
hsa-miR-544	0.00792563	4.23229		hsa-miR-593	0.134743	71.9525			ebv-miR-BART3-3p	0.628006	335.355
hsa-miR-493-3p	0.00839982	4.48551		hsa-miR-204	0.135217	72.2058			hsa-miR-216	0.630482	336.678
hsa-miR-650	0.00867409	4.63196		hsa-miR-301	0.135217	72.2058			hsa-miR-589	0.63213	337.557
hsa-miR-520f	0.00895633	4.78268		hsa-miR-520a*	0.139536	74.5125			hsa-miR-519e	0.633775	338.436
ebv-miR-BART13	0.00936524	5.00104		ebv-miR-BHRF1-3	0.140509	75.0318			hsa-miR-767-5p	0.637058	340.189
hsa-miR-516-5p	0.010363	5.53387		hsa-miR-609	0.14296	76.3409			hsa-miR-644	0.646847	345.416
hsa-miR-193b	0.010761	5.74635		ebv-miR-BART14-3p	0.144445	77.1337			hsa-miR-519c	0.648469	346.282
hsa-miR-197	0.0111029	5.92893		hsa-miR-363	0.144445	77.1337			hsa-miR-376b	0.652512	348.442
hsa-miR-484	0.0111029	5.92893		hsa-miR-518d	0.146942	78.4673			hsa-miR-378	0.657342	351.02
hsa-let-7e	0.0118157	6.30961		hsa-miR-639	0.156695	83.6754			hsa-miR-587	0.657342	351.02
hsa-miR-520b	0.0129612	6.92129		hsa-miR-324-3p	0.169611	90.5721			hsa-miR-675	0.662146	353.586
hsa-miR-361	0.013041	6.96388		ebv-miR-BART17-5p	0.172943	92.3517			hsa-miR-147	0.665334	355.288
hsa-miR-567	0.013041	6.96388		hsa-miR-380-5p	0.175752	93.8516			hsa-miR-548c	0.665334	355.288
hsa-miR-452	0.0132828	7.09302		kshv-miR-K12-6-5p	0.196215	104.779			hsa-miR-302d	0.667717	356.561
hsa-miR-648	0.0150896	8.05785		hsa-miR-202	0.204789	109.357			hsa-miR-671	0.675611	360.777
hsa-miR-604	0.0151808	8.10655		hsa-miR-187	0.223243	119.212			hsa-miR-509	0.689623	368.259
kshv-miR-K12-10b	0.015928	8.50555		hsa-miR-595	0.229819	122.723			hsa-miR-30e-5p	0.690394	368.67
hsa-miR-631	0.01752	9.35567		ebv-miR-BART19	0.243976	130.283			hsa-miR-525*	0.701852	374.789
hsa-miR-769-3p	0.0179391	9.57951		ebv-miR-BART16	0.245349	131.016			kshv-miR-K12-4-5p	0.702609	375.193
hsa-miR-194	0.0180453	9.63619		hsa-miR-638	0.250185	133.599			hsv1-miR-H1	0.711623	380.007
hsa-miR-662	0.0180453	9.63619		hsa-miR-151	0.25718	137.334			hsa-miR-557	0.71534	381.992
hsa-miR-608	0.018152	9.69317		hsa-miR-545	0.25718	137.334			hsa-miR-549	0.71756	383.177
hsa-miR-617	0.0186938	9.98251		hsa-miR-508	0.257885	137.711			hsa-miR-515-3p	0.722706	385.925
hsa-miR-449	0.0188039	10.0413		hcmv-miR-UL22A	0.262136	139.981			hsa-miR-518f	0.735009	392.495
hsa-miR-624	0.0188039	10.0413		hsa-miR-518f	0.265707	141.887			hcmv-miR-UL22A	0.738575	394.399
kshv-miR-K12-12	0.0188039	10.0413		hsa-miR-515-3p	0.278026	148.466			hsa-miR-508	0.74282	396.666
hsa-miR-217	0.0197049	10.5224		hsa-miR-549	0.283179	151.218			hsa-miR-151	0.743524	397.042
hsa-miR-630	0.0206434	11.0236		hsa-miR-557	0.285401	152.404			hsa-miR-545	0.743524	397.042
hsa-miR-30d	0.0207634	11.0876		hsv1-miR-H1	0.289123	154.392			hsa-miR-638	0.750509	400.772
hcmv-miR-UL148D	0.020884	11.152		kshv-miR-K12-4-5p	0.298148	159.211			ebv-miR-BART16	0.755338	403.35
hsa-miR-520e	0.020884	11.152		hsa-miR-525*	0.298906	159.616			ebv-miR-BART19	0.756708	404.082
hsa-miR-548d	0.0213726	11.4129		hsa-miR-30e-5p	0.310377	165.741			hsa-miR-595	0.770843	411.63
hcmv-miR-US5-1	0.0222515	11.8823		hsa-miR-509	0.311148	166.153			hsa-miR-187	0.777409	415.136
hsa-miR-27b	0.0223796	11.9507		hsa-miR-671	0.325175	173.643			hsa-miR-202	0.795831	424.974
hsa-miR-9	0.0223796	11.9507		hsa-miR-302d	0.333077	177.863			kshv-miR-K12-6-5p	0.804389	429.544
hsa-miR-144	0.0227678	12.158		hsa-miR-147	0.335462	179.137			hsa-miR-380-5p	0.824812	440.45
hsa-miR-182*	0.0242415	12.945		hsa-miR-548c	0.335462	179.137			ebv-miR-BART17-5p	0.827615	441.946
hsa-miR-513	0.0242415	12.945		hsa-miR-675	0.338653	180.841			hsa-miR-324-3p	0.830941	443.722
hsa-miR-632	0.0246575	13.1671		hsa-miR-378	0.343461	183.408			hsa-miR-639	0.843828	450.604
hsa-miR-580	0.0256524	13.6984		hsa-miR-587	0.343461	183.408			hsa-miR-518d	0.853559	455.801
hsa-miR-30c	0.0257973	13.7757		hsa-miR-376b	0.348295	185.99			ebv-miR-BART14-3p	0.856051	457.131
hsa-miR-518c*	0.0268316	14.3281		hsa-miR-519c	0.352342	188.151			hsa-miR-363	0.856051	457.131
hsa-miR-516-3p	0.0303188	16.1902		hsa-miR-644	0.353965	189.018			hsa-miR-609	0.857532	457.922
hsa-miR-584	0.0306543	16.3694		hsa-miR-767-5p	0.363761	194.249			ebv-miR-BHRF1-3	0.859978	459.228
ebv-miR-BART6-3p	0.0308232	16.4596		hsa-miR-519e	0.367047	196.003			hsa-miR-520a*	0.860948	459.746
hsa-miR-768-5p	0.0308232	16.4596		hsa-miR-589	0.368693	196.882			hsa-miR-204	0.865257	462.047
hsa-miR-198	0.0330933	17.6718		hsa-miR-216	0.370342	197.763			hsa-miR-301	0.865257	462.047
hsa-miR-647	0.0336371	17.9622		ebv-miR-BART3-3p	0.37282	199.086			hsa-miR-593	0.86573	462.3
hsa-miR-181c	0.0340038	18.158		hsa-miR-181a*	0.379453	202.628			hsa-miR-302c*	0.866202	462.552
hsa-miR-634	0.0353143	18.8579		hsa-miR-657	0.383617	204.851			kshv-miR-K12-7	0.870859	465.039
hsa-miR-189	0.0382684	20.4353		hsa-let-7a	0.385286	205.743			kshv-miR-K12-6-3p	0.871777	465.529
hsa-miR-642	0.0384726	20.5444		ebv-miR-BART17-3p	0.391984	209.32			hsa-miR-637	0.88027	470.064
hcmv-miR-US33	0.0395075	21.097		hsa-miR-578	0.395346	211.115			hcmv-miR-US25-2-5p	0.881574	470.76
hsa-miR-143	0.039928	21.3216		hsa-miR-510	0.397872	212.464			hcmv-miR-UL36	0.888358	474.383
hsa-miR-517b	0.0416483	22.2402		hsa-miR-202*	0.402091	214.717			hsa-miR-493-5p	0.889186	474.825
hsa-miR-302a*	0.0423094	22.5932		hsa-miR-568	0.403783	215.62			hcmv-miR-UL112	0.889598	475.045
kshv-miR-K12-10a	0.0432047	23.0713		hsa-miR-768-3p	0.405476	216.524			hsa-miR-507	0.89042	475.484
ebv-miR-BART5	0.0436583	23.3135		hsa-miR-570	0.40717	217.429			hsa-miR-191*	0.895256	478.067
hsa-let-7b	0.0436583	23.3135		hsa-miR-601	0.413115	220.603			hsa-miR-126*	0.899937	480.566
hsa-miR-561	0.0459871	24.5571		hsa-miR-206	0.418227	223.333			hsa-miR-186	0.901462	481.381
ebv-miR-BART10	0.0469474	25.0699		hsa-miR-518c	0.418227	223.333			kshv-miR-K12-2	0.902595	481.986
ebv-miR-BART11-5p	0.0491701	26.2568		hsa-miR-522	0.422497	225.613			hsa-miR-512-5p	0.905202	483.378
hsa-miR-181a	0.0499303	26.6628		hsa-miR-302a	0.431064	230.188			hcmv-miR-US4	0.908477	485.127
hsa-miR-596	0.0499303	26.6628		hsa-miR-506	0.43536	232.482			hsa-miR-451	0.914091	488.125
ebv-miR-BART8-3p	0.0507004	27.074		hsa-let-7g	0.438803	234.321			hsa-miR-622	0.914774	488.489
hsa-miR-518e	0.0507004	27.074		ebv-miR-BART12	0.443112	236.622			hsa-miR-661	0.920418	491.503
hsa-miR-191	0.0525359	28.0542		ebv-miR-BART9	0.451751	241.235			hsa-miR-658	0.922341	492.53
hsa-miR-368	0.0538808	28.7724		hsa-miR-208	0.451751	241.235			hsa-miR-563	0.922974	492.868
hsa-miR-566	0.0558118	29.8035		ebv-miR-BART15	0.463883	247.714			hsa-miR-548b	0.926386	494.69
hsa-miR-184	0.056374	30.1037		hsa-miR-511	0.467356	249.568			hsa-miR-302b*	0.927297	495.176
hsa-miR-183	0.0598469	31.9583		ebv-miR-BART4	0.471701	251.888			hsa-miR-645	0.93056	496.919
hsa-miR-571	0.0622594	33.2465		hsa-miR-649	0.47344	252.817			hsa-miR-501	0.931719	497.538
hsa-miR-770-5p	0.0634955	33.9066		hcmv-miR-UL22A*	0.476919	254.675			hsa-miR-371	0.935931	499.787
hsa-miR-802	0.0641211	34.2406		hsa-miR-517a	0.4804	256.533			hsa-miR-565	0.935931	499.787
hsa-miR-583	0.065069	34.7468		hsa-miR-646	0.497821	265.837			kshv-miR-K12-9*	0.936204	499.933
hsa-miR-199a	0.0653875	34.9169		hsa-miR-337	0.51873	277.002			hsa-miR-653	0.938624	501.225
hsa-miR-581	0.0653875	34.9169		hsa-miR-489	0.52743	281.648			hsa-miR-30b	0.940457	502.204
hsa-miR-425-5p	0.0669996	35.7778		hcmv-miR-UL70-3p	0.529168	282.576			hsa-miR-126	0.942749	503.428
hsa-miR-455	0.0673259	35.952		hsa-miR-150	0.53872	287.676			ebv-miR-BART18	0.943746	503.96
hsa-miR-573	0.0673259	35.952		hsa-miR-767-3p	0.552571	295.073			hsa-miR-603	0.945214	504.744
hsa-miR-613	0.0676535	36.127		hsa-miR-641	0.55775	297.839			hsa-miR-373	0.94689	505.639
hsa-miR-30e-3p	0.0683126	36.4789		hsa-miR-591	0.568936	303.812			hsa-miR-572	0.949893	507.243
hsa-miR-523	0.0693112	37.0122		ebv-miR-BART8-5p	0.570652	304.728			hsa-miR-429	0.951011	507.84
hsa-let-7f	0.0703218	37.5518		ebv-miR-BHRF1-2	0.57408	306.559			hsa-miR-483	0.954247	509.568
ebv-miR-BART11-3p	0.077739	41.5126		hsa-miR-99b	0.580066	309.755			hsa-miR-421	0.954665	509.791
hsa-miR-520d	0.077739	41.5126		hsa-miR-520a	0.586885	313.397			hsa-miR-612	0.956508	510.776
hsa-miR-618	0.0784774	41.907		hsa-miR-558	0.591982	316.118			hsa-miR-633	0.95671	510.883
kshv-miR-K12-1	0.0784774	41.907		hsa-miR-515-5p	0.595371	317.928			hsa-miR-623	0.959064	512.14
hsa-miR-659	0.0792216	42.3043		hsa-miR-599	0.595371	317.928			hsa-miR-659	0.960576	512.947
hsa-miR-623	0.0822558	43.9246		hsa-miR-220	0.597908	319.283			kshv-miR-K12-1	0.960946	513.145
hsa-miR-633	0.0869831	46.449		hsa-miR-586	0.600442	320.636			ebv-miR-BART11-3p	0.961314	513.342
hsa-miR-612	0.0873868	46.6645		hsa-miR-554	0.606336	323.783			hsa-miR-520d	0.961314	513.342
hsa-miR-576	0.0881986	47.098		hsa-miR-597	0.609693	325.576			hsa-let-7f	0.965008	515.314
kshv-miR-K12-11	0.0886068	47.316		hsa-miR-616	0.611369	326.471			hsa-miR-523	0.965511	515.583
hsa-miR-421	0.091088	48.641		hsa-miR-518a	0.613878	327.811			hsa-miR-30e-3p	0.966009	515.849
hsa-miR-483	0.0919273	49.0892		hsa-let-7d	0.632953	337.997			hsa-miR-613	0.966337	516.024
hsa-miR-429	0.0984224	52.5576		hsa-miR-520h	0.659747	352.305			hsa-miR-455	0.9665	516.111
hsa-miR-572	0.100667	53.7562		hsa-miR-335	0.662944	354.012			hsa-miR-573	0.9665	516.111
ebv-miR-BART1-3p	0.101121	53.9986		hsa-miR-526c	0.66851	356.984			hsa-miR-199a	0.967465	516.627
hsa-miR-373	0.106695	56.9749		hsa-miR-302b	0.670093	357.83			hsa-miR-583	0.967624	516.711
hsa-miR-603	0.110057	58.7702		hsa-miR-575	0.67953	362.869			hsa-miR-571	0.969023	517.458
ebv-miR-BART18	0.113005	60.3444		kshv-miR-K12-8	0.692701	369.902			hsa-miR-183	0.970225	518.1
hsa-miR-126	0.115004	61.4122		hsa-miR-363*	0.694234	370.721			hsa-miR-184	0.971954	519.023
hsa-miR-553	0.119087	63.5923		hsa-miR-524	0.696529	371.946			hsa-miR-566	0.972234	519.173
hsa-miR-30b	0.119605	63.869		hsa-miR-548a	0.704874	376.403			ebv-miR-BART8-3p	0.974779	520.532
hsa-miR-653	0.123282	65.8326		hsa-miR-765	0.707132	377.608			hsa-miR-596	0.975162	520.737
hsa-miR-551a	0.125423	66.9757		hsa-miR-181d	0.711623	380.007			ebv-miR-BART5	0.978285	522.404
kshv-miR-K12-9*	0.128139	68.4261		hsa-miR-486	0.713113	380.802			hsa-let-7b	0.978285	522.404
hsa-miR-371	0.128688	68.7191		hsa-miR-520g	0.713113	380.802			kshv-miR-K12-10a	0.97851	522.525
hsa-miR-565	0.128688	68.7191		hsa-miR-384	0.72708	388.261			hsa-miR-302a*	0.978956	522.762
hsa-miR-501	0.137139	73.2321		hsa-miR-431	0.733576	391.73			hcmv-miR-US33	0.980351	523.507
hsa-miR-645	0.139463	74.4733		ebv-miR-BART20-5p	0.737151	393.639			hsa-miR-647	0.983273	525.068
hsa-miR-302b*	0.146012	77.9703		hsa-miR-325	0.737864	394.019			hsa-miR-198	0.983543	525.212
hsa-miR-548b	0.147838	78.9455		hsa-miR-564	0.744227	397.417			ebv-miR-BART6-3p	0.984673	525.815
hsa-miR-26a	0.15092	80.5915		kshv-miR-K12-4-3p	0.74912	400.03			hsa-miR-768-5p	0.984673	525.815
hsa-miR-563	0.154684	82.601		hsa-miR-412	0.756708	404.082			hsa-miR-516-3p	0.984924	525.949
ebv-miR-BART1-5p	0.155954	83.2793		hsa-miR-517*	0.764843	408.426			hsa-miR-518c*	0.986659	526.876
hsa-miR-658	0.155954	83.2793		hsa-miR-519b	0.76752	409.856			hsa-miR-30c	0.987174	527.151
hsa-miR-181b	0.156592	83.62		hsa-miR-212	0.770181	411.277			hsa-miR-580	0.987246	527.189
hsa-miR-372	0.157874	84.3046		hsa-miR-22	0.775451	414.091			hsa-miR-632	0.987741	527.454
hsa-miR-661	0.159812	85.3394		ebv-miR-BART14-5p	0.776757	414.788			hsa-miR-182*	0.987948	527.564
hsa-miR-622	0.171134	91.3855		hcmv-miR-US5-2	0.776757	414.788			hsa-miR-513	0.987948	527.564
hsa-miR-451	0.172504	92.1174		hsa-miR-555	0.783225	418.242			hsa-miR-144	0.988681	527.956
hsa-miR-122a	0.178069	95.0888		ebv-miR-BART6-5p	0.783866	418.584			hsa-miR-9	0.988874	528.059
hcmv-miR-US4	0.183766	98.1309		hsa-miR-140	0.790213	421.974			hcmv-miR-US5-1	0.988938	528.093
hsa-miR-499	0.185937	99.2901		hsa-miR-620	0.790213	421.974			hsa-miR-548d	0.989375	528.326
ebv-miR-BART20-3p	0.186664	99.6788		hsa-miR-125b	0.796449	425.304			hcmv-miR-UL148D	0.989618	528.456
hcmv-miR-UL70-5p	0.187394	100.069		hsa-miR-519d	0.797683	425.963			hsa-miR-520e	0.989618	528.456
hsa-miR-512-5p	0.190335	101.639		hsa-miR-302c	0.809774	432.419			hsa-miR-30d	0.989678	528.488
kshv-miR-K12-2	0.195563	104.43		hsa-miR-652	0.809774	432.419			hsa-miR-630	0.989738	528.52
hsa-miR-33b	0.196318	104.834		ebv-miR-BART3-5p	0.810367	432.736			hsa-miR-217	0.990205	528.769
hsa-miR-186	0.197835	105.644		hsa-miR-518b	0.82198	438.937			hsa-miR-449	0.990653	529.009
hsa-miR-126*	0.200894	107.278		hsa-miR-626	0.830941	443.722			hsa-miR-624	0.990653	529.009
hsa-miR-569	0.207905	111.021		hsa-miR-766	0.84278	450.044			kshv-miR-K12-12	0.990653	529.009
hsa-miR-600	0.208695	111.443		hsa-miR-148b	0.843305	450.325			hsa-miR-617	0.990708	529.038
hsa-miR-191*	0.210281	112.29		hsa-miR-556	0.852555	455.264			hsa-miR-608	0.990977	529.182
hsa-miR-668	0.212677	113.569		hsa-miR-588	0.853559	455.801			hsa-miR-194	0.99103	529.21
hsa-miR-651	0.21916	117.032		hsa-miR-562	0.855555	456.866			hsa-miR-662	0.99103	529.21
hsa-miR-507	0.219981	117.47		hsa-miR-619	0.86901	464.051			hsa-miR-631	0.991292	529.35
hcmv-miR-UL112	0.221628	118.349		hsa-miR-559	0.873599	466.502			kshv-miR-K12-10b	0.992084	529.773
hsa-miR-493-5p	0.222455	118.791		hsa-miR-654	0.874051	466.743			hsa-miR-604	0.992455	529.971
hcmv-miR-UL36	0.224116	119.678		hsa-miR-621	0.878956	469.362			hsa-miR-648	0.992501	529.995
hsa-miR-453	0.224116	119.678		hsa-miR-607	0.882006	470.991			hsa-miR-452	0.993399	530.475
hsa-miR-607	0.236853	126.479		hsa-miR-453	0.888358	474.383			hsa-miR-567	0.993519	530.539
hcmv-miR-US25-2-5p	0.23772	126.942		hsa-miR-651	0.890829	475.703			hsa-miR-520b	0.993559	530.561
hsa-miR-637	0.240334	128.338		hsa-miR-668	0.894062	477.429			hsa-miR-484	0.994483	531.054
hsa-miR-621	0.242969	129.745		hsa-miR-600	0.896047	478.489			hsa-miR-193b	0.994653	531.145
hsa-miR-654	0.252802	134.996		hsa-miR-569	0.896441	478.7			hsa-miR-516-5p	0.994851	531.25
hsa-miR-559	0.25371	135.481		hsa-miR-33b	0.902219	481.785			ebv-miR-BART13	0.995347	531.515
kshv-miR-K12-6-3p	0.257363	137.432		hcmv-miR-UL70-5p	0.906668	484.161			hsa-miR-520f	0.99555	531.624
kshv-miR-K12-7	0.259203	138.414		ebv-miR-BART20-3p	0.907032	484.355			hsa-miR-650	0.995691	531.699
hsa-miR-619	0.26291	140.394		hsa-miR-499	0.907395	484.549			hsa-miR-493-3p	0.995827	531.772
hsa-miR-302c*	0.268539	143.4		hsa-miR-122a	0.911317	486.643			hsa-miR-370	0.996311	532.03
hsa-miR-593	0.269485	143.905		hsa-miR-372	0.921384	492.019			hsa-miR-182	0.996406	532.081
hsa-miR-204	0.270434	144.412		hsa-miR-181b	0.922023	492.36			hsa-miR-188	0.996634	532.203
hsa-miR-301	0.270434	144.412		ebv-miR-BART1-5p	0.922341	492.53			hsa-miR-520c	0.996849	532.318
hsa-miR-520a*	0.279073	149.025		hsa-miR-26a	0.92485	493.87			hsa-miR-519a	0.996993	532.394
ebv-miR-BHRF1-3	0.281018	150.064		hsa-miR-551a	0.937558	500.656			hsa-miR-205	0.99713	532.467
hsa-miR-609	0.285921	152.682		hsa-miR-553	0.940715	502.342			hsa-miR-627	0.997624	532.731
ebv-miR-BART14-3p	0.28889	154.267		ebv-miR-BART1-3p	0.949666	507.122			hsa-miR-574	0.997796	532.823
hsa-miR-363	0.28889	154.267		kshv-miR-K12-11	0.955901	510.451			hsa-miR-192	0.997871	532.863
hsa-miR-562	0.289884	154.798		hsa-miR-576	0.956104	510.56			hsa-miR-560	0.997957	532.909
hsa-miR-518d	0.293885	156.935		hsa-miR-618	0.960946	513.145			hsa-miR-525	0.997971	532.917
hsa-miR-588	0.293885	156.935		hsa-miR-425-5p	0.966663	516.198			kshv-miR-K12-3	0.99812	532.996
hsa-miR-556	0.295899	158.01		hsa-miR-581	0.967465	516.627			hcmv-miR-US25-2-3p	0.998247	533.064
hsa-miR-639	0.313391	167.351		hsa-miR-802	0.968096	516.963			hsa-miR-615	0.998284	533.084
hsa-miR-148b	0.314441	167.911		hsa-miR-770-5p	0.968408	517.13			ebv-miR-BHRF1-2*	0.998308	533.096
hsa-miR-766	0.315493	168.473		hsa-miR-368	0.973195	519.686			hsa-miR-526a	0.998378	533.134
hsa-miR-324-3p	0.339221	181.144		hsa-miR-191	0.973865	520.044			hsa-let-7c	0.998389	533.14
hsa-miR-626	0.339221	181.144		hsa-miR-518e	0.974779	520.532			hsa-miR-200a	0.998467	533.181
ebv-miR-BART17-5p	0.345886	184.703		hsa-miR-181a	0.975162	520.737			hsa-miR-635	0.998582	533.243
hsa-miR-380-5p	0.351504	187.703		ebv-miR-BART11-5p	0.975541	520.939			hsa-miR-579	0.998984	533.458
hsa-miR-518b	0.357179	190.734		ebv-miR-BART10	0.976647	521.53			ebv-miR-BART7	0.999056	533.496
ebv-miR-BART3-5p	0.380452	203.161		hsa-miR-561	0.977125	521.785			hsa-miR-449b	0.999251	533.6
hsa-miR-302c	0.381639	203.795		hsa-miR-517b	0.979285	522.938			hsa-miR-494	0.999262	533.606
hsa-miR-652	0.381639	203.795		hsa-miR-143	0.980141	523.395			hsa-miR-606	0.999279	533.615
kshv-miR-K12-6-5p	0.39243	209.557		hsa-miR-642	0.980866	523.782			ebv-miR-BART2	0.999284	533.618
hsa-miR-519d	0.405866	216.733		hsa-miR-189	0.980967	523.837			hsa-miR-518f*	0.999347	533.651
hsa-miR-125b	0.408338	218.053		hsa-miR-634	0.982438	524.622			hsa-miR-200c	0.999361	533.659
hsa-miR-202	0.409578	218.715		hsa-miR-181c	0.98309	524.97			ebv-miR-BHRF1-1	0.999417	533.689
hsa-miR-620	0.420833	224.725		hsa-miR-584	0.984757	525.86			hsa-miR-526b*	0.999431	533.696
hsa-miR-140	0.420833	224.725		hsa-miR-27b	0.988874	528.059			hsa-miR-519e*	0.999493	533.729
ebv-miR-BART6-5p	0.43355	231.515		hsa-miR-769-3p	0.991083	529.238			hsa-miR-18a*	0.999534	533.751
hsa-miR-555	0.434833	232.201		hsa-miR-361	0.993519	530.539			hsa-miR-643	0.999563	533.766
hsa-miR-187	0.446485	238.423		hsa-let-7e	0.994129	530.865			hsa-miR-663	0.999589	533.781
ebv-miR-BART14-5p	0.447791	239.12		hsa-miR-197	0.994483	531.054			hsa-miR-152	0.999738	533.86
hcmv-miR-US5-2	0.447791	239.12		hsa-miR-544	0.996063	531.898			hsa-miR-498	0.999738	533.86
hsa-miR-22	0.450409	240.518		hsa-miR-552	0.996849	532.318			hsa-miR-526b	0.999742	533.862
hsa-miR-595	0.459638	245.447		hsa-miR-655	0.997168	532.488			hsa-miR-199b	0.999756	533.87
hsa-miR-212	0.460965	246.156		kshv-miR-K12-3*	0.997298	532.557			hsa-miR-614	0.999775	533.88
hsa-miR-519b	0.466295	249.002		hsa-miR-98	0.997608	532.723			hsa-miR-26b	0.999817	533.902
hsa-miR-517*	0.471659	251.866		hsa-miR-432*	0.997971	532.917			hsa-miR-542-5p	0.999819	533.903
ebv-miR-BART19	0.487953	260.567		hsa-miR-365	0.998013	532.939			kshv-miR-K12-5	0.999823	533.906
hsa-miR-412	0.487953	260.567		hsa-miR-514	0.998013	532.939			hsa-miR-611	0.999854	533.922
ebv-miR-BART16	0.490698	262.032		hsa-miR-190	0.998992	533.462			hsa-miR-367	0.9999	533.947
hsa-miR-638	0.500369	267.197		hsa-miR-31	0.999006	533.469			hsa-miR-9*	0.999907	533.95
kshv-miR-K12-4-3p	0.503151	268.683		hsa-miR-376a	0.99939	533.674			hsa-miR-636	0.999911	533.953
hsa-miR-564	0.512952	273.916		hsa-miR-23b	0.999469	533.716			hsa-miR-610	0.999917	533.956
hsa-miR-151	0.51436	274.668		hsa-miR-585	0.999497	533.731			hsa-miR-374	0.999918	533.956
hsa-miR-545	0.51436	274.668		hsa-miR-375	0.999556	533.763			hsa-miR-524*	0.999922	533.959
hsa-miR-508	0.51577	275.421		hsa-miR-299-3p	0.999602	533.788			hsa-miR-801	0.999934	533.965
hcmv-miR-UL22A	0.524273	279.962		hsa-miR-211	0.999611	533.792			hsa-miR-34b	0.999938	533.967
hsa-miR-325	0.525697	280.722		kshv-miR-K12-9	0.999704	533.842			hsa-miR-199a*	0.999939	533.968
ebv-miR-BART20-5p	0.527123	281.484		hsa-miR-382	0.99979	533.888			hsa-miR-18b	0.999941	533.968
hsa-miR-518f	0.531413	283.775		hsa-miR-625	0.99981	533.898			hsa-miR-551b	0.999947	533.972
hsa-miR-431	0.534283	285.307		hsa-miR-125a	0.999864	533.927			hsa-miR-223	0.999956	533.976
hsa-miR-384	0.547293	292.254		hsa-miR-185	0.999908	533.951			hsa-miR-146b	0.999961	533.979
hsa-miR-515-3p	0.556053	296.932		hsa-miR-101	0.999911	533.953			hsa-miR-423	0.999962	533.98
hsa-miR-549	0.566358	302.435		hsa-miR-221	0.999923	533.959			hsa-miR-146a	0.999963	533.98
hsa-miR-557	0.570803	304.809		hsa-miR-105	0.999953	533.975			hsa-miR-640	0.999963	533.98
hsa-miR-486	0.575264	307.191		hsa-miR-222	0.999964	533.981			hsa-miR-34a	0.99997	533.984
hsa-miR-520g	0.575264	307.191		hsa-miR-145	0.999968	533.983			hsa-miR-96	0.999974	533.986
hsa-miR-181d	0.578247	308.784		hsa-miR-369-3p	0.999973	533.985			hsa-miR-200a*	0.999975	533.987
hsv1-miR-H1	0.578247	308.784		hsa-miR-512-3p	0.999985	533.992			hsa-miR-422b	0.999979	533.989
hsa-miR-765	0.58724	313.586		hsa-miR-134	0.999989	533.994			hsa-miR-200b	0.999981	533.99
hsa-miR-548a	0.59176	316		hsa-miR-328	0.99999	533.995			hsa-miR-452*	0.999983	533.991
kshv-miR-K12-4-5p	0.596297	318.422		hsa-miR-425-3p	0.999991	533.995			hsa-miR-454-3p	0.999984	533.992
hsa-miR-525*	0.597812	319.232		hsa-miR-488	0.999993	533.996			hsa-miR-503	0.999985	533.992
hsa-miR-524	0.608471	324.923		hsa-miR-521	0.999995	533.997			hsa-miR-602	0.999985	533.992
hsa-miR-363*	0.613064	327.376		hsa-miR-409-3p	0.999996	533.998			hsa-miR-99a	0.999986	533.992
kshv-miR-K12-8	0.616135	329.016		hsa-miR-592	0.999997	533.998			hsa-miR-100	0.999987	533.993
hsa-miR-30e-5p	0.620754	331.483		hsa-miR-346	0.999997	533.998			hsa-miR-215	0.999987	533.993
hsa-miR-509	0.622297	332.307		hsa-miR-577	0.999997	533.999			hsa-miR-10b	0.999987	533.993
hsa-miR-575	0.642505	343.098		hsa-miR-487a	0.999998	533.999			hsa-miR-30a-3p	0.999988	533.993
hsa-miR-671	0.650349	347.286		hsa-miR-369-5p	0.999998	533.999			hsa-miR-214	0.999988	533.994
hsa-miR-302b	0.661396	353.186		hsa-miR-29a	0.999998	533.999			hsa-miR-454-5p	0.999989	533.994
hsa-miR-526c	0.664567	354.879		hsa-miR-487b	0.999999	534			hsa-miR-20b	0.999993	533.997
hsa-miR-302d	0.666154	355.726		hsa-miR-376a*	0.999999	534			hsa-miR-520d*	0.999994	533.997
hsa-miR-147	0.670925	358.274		hsa-miR-133a	0.999999	534			hsa-miR-542-3p	0.999994	533.997
hsa-miR-548c	0.670925	358.274		hsa-miR-33	0.999999	534			hsa-miR-32	0.999994	533.997
hsa-miR-335	0.675709	360.829		hsa-miR-133b	0.999999	534			hsa-miR-135a	0.999995	533.998
hsa-miR-675	0.677307	361.682		hsa-miR-409-5p	0.999999	534			hsa-miR-497	0.999996	533.998
hsa-miR-520h	0.682108	364.246		hsa-miR-1	1	534			hsa-miR-18a	0.999996	533.998
hsa-miR-378	0.686923	366.817		hsa-miR-504	1	534			hsa-miR-422a	0.999997	533.998
hsa-miR-587	0.686923	366.817		hsa-miR-340	1	534			hsa-miR-142-5p	0.999997	533.998
hsa-miR-376b	0.69659	371.979		hsa-miR-380-3p	1	534			hsa-miR-527	0.999997	533.998
hsa-miR-519c	0.704684	376.301		hsa-miR-153	1	534			hcmv-miR-US25-1	0.999997	533.999
hsa-miR-644	0.707931	378.035		hsa-miR-485-3p	1	534			hsa-miR-424	0.999997	533.999
hsa-miR-767-5p	0.727523	388.497		hsa-miR-448	1	534			hsa-miR-195	0.999998	533.999
hsa-miR-519e	0.734094	392.006		hsa-miR-331	1	534			hsa-miR-502	0.999998	533.999
hsa-let-7d	0.73574	392.885		hsa-miR-324-5p	1	534			hsa-miR-19a	0.999998	533.999
hsa-miR-589	0.737387	393.765		hsa-miR-496	1	534			hsa-miR-373*	0.999998	533.999
hsa-miR-216	0.740685	395.526		hsa-miR-377	1	534			hsa-miR-28	0.999998	533.999
ebv-miR-BART3-3p	0.74564	398.172		hsa-miR-219	1	534			hsa-miR-10a	0.999998	533.999
hsa-miR-181a*	0.758906	405.256		hsa-miR-136	1	534			hsa-miR-590	0.999998	533.999
hsa-miR-657	0.767234	409.703		hsa-miR-29b	1	534			hsa-miR-320	0.999999	533.999
hsa-let-7a	0.770572	411.486		hsa-miR-495	1	534			hsa-miR-30a-5p	0.999999	533.999
hsa-miR-518a	0.773915	413.271		hsa-miR-383	1	534			hsa-miR-16	0.999999	533.999
hsa-miR-616	0.778937	415.953		hsa-miR-299-5p	1	534			hsa-miR-296	0.999999	533.999
hsa-miR-597	0.782291	417.743		hsa-miR-656	1	534			hsa-miR-142-3p	0.999999	533.999
ebv-miR-BART17-3p	0.783969	418.639		hsa-miR-758	1	534			hsa-miR-19b	0.999999	533.999
hsa-miR-554	0.789009	421.331		hsa-miR-127	1	534			hsa-miR-148a	0.999999	533.999
hsa-miR-578	0.790691	422.229		hsa-miR-149	1	534			hsa-miR-196a	0.999999	534
hsa-miR-510	0.795744	424.927		hsa-miR-154	1	534			hsa-miR-24	0.999999	534
hsa-miR-586	0.800804	427.63		hsa-miR-203	1	534			hsa-miR-450	0.999999	534
hsa-miR-202*	0.804183	429.434		hsa-miR-490	1	534			hsa-miR-345	0.999999	534
hsa-miR-220	0.805874	430.337		hsa-miR-95	1	534			hsa-miR-106a	0.999999	534
hsa-miR-568	0.807565	431.24		hsa-miR-517c	1	534			hsa-miR-660	0.999999	534
hsa-miR-515-5p	0.810951	433.048		hsa-miR-103	1	534			hsa-miR-20a	0.999999	534
hsa-miR-599	0.810951	433.048		hsa-miR-381	1	534			hsa-miR-34c	0.999999	534
hsa-miR-768-3p	0.810951	433.048		hsa-miR-411	1	534			hsa-miR-500	1	534
hsa-miR-570	0.81434	434.858		hsa-miR-29c	1	534			hsa-miR-130a	1	534
hsa-miR-558	0.817733	436.67		hsa-miR-582	1	534			hsa-miR-17-5p	1	534
hsa-miR-601	0.82623	441.207		hsa-miR-432	1	534			hsa-miR-92	1	534
hsa-miR-520a	0.827932	442.116		hsa-miR-154*	1	534			hsa-miR-362	1	534
hsa-miR-206	0.836453	446.666		hsa-miR-539	1	534			hsa-miR-532	1	534
hsa-miR-518c	0.836453	446.666		hsa-miR-598	1	534			hsa-miR-141	1	534
hsa-miR-99b	0.841575	449.401		hsa-miR-326	1	534			hsa-miR-629	1	534
hsa-miR-522	0.844994	451.227		hsa-miR-342	1	534			hsa-miR-505	1	534
ebv-miR-BHRF1-2	0.853553	455.797		hsa-miR-107	1	534			hsa-miR-605	1	534
ebv-miR-BART8-5p	0.860412	459.46		hsa-miR-338	1	534			hsa-miR-339	1	534
hsa-miR-302a	0.862129	460.377		hsa-miR-433	1	534			hsa-miR-135b	1	534
hsa-miR-591	0.863846	461.294		hsa-miR-330	1	534			hsa-miR-92b	1	534
hsa-miR-506	0.870721	464.965		hsa-miR-323	1	534			hsa-miR-550	1	534
hsa-let-7g	0.877606	468.641		hsa-miR-329	1	534			hsa-let-7i	1	534
ebv-miR-BART12	0.886225	473.244		hsa-miR-410	1	534			hsa-miR-193a	1	534
hsa-miR-641	0.886225	473.244		hsa-miR-138	1	534			hsa-miR-492	1	534
hsa-miR-767-3p	0.896586	478.777		hsa-miR-769-5p	1	534			hsa-miR-15b	1	534
ebv-miR-BART9	0.903503	482.47		hsa-miR-379	1	534			hsa-miR-17-3p	1	534
hsa-miR-208	0.903503	482.47		hsa-miR-128b	1	534			hsa-miR-15a	1	534
hsa-miR-150	0.924295	493.574		hsa-miR-132	1	534			hsa-miR-130b	1	534
ebv-miR-BART15	0.927766	495.427		hsa-miR-485-5p	1	534			hsa-miR-210	1	534
hsa-miR-511	0.934712	499.136		hsa-miR-128a	1	534			hsa-miR-106b	1	534
ebv-miR-BART4	0.943402	503.776		hsa-miR-137	1	534			hsa-miR-93	1	534
hcmv-miR-UL70-3p	0.943402	503.776		hsa-miR-628	1	534			hsa-miR-25	1	534
hsa-miR-489	0.946879	505.634		hsa-miR-7	1	534			hsa-miR-224	1	534
hsa-miR-649	0.946879	505.634		hsa-miR-491	1	534			hsa-miR-23a	1	534
hcmv-miR-UL22A*	0.953838	509.349		hsa-miR-129	1	534			hsa-miR-196b	1	534
hsa-miR-517a	0.960799	513.067		hsa-miR-218	1	534			hsa-miR-155	1	534
hsa-miR-337	0.964281	514.926		hsa-miR-124a	1	534			hsa-miR-27a	1	534
hsa-miR-646	0.995643	531.673		hsa-miR-139	1	534			hsa-miR-21	1	534
