# Supplementary material for: Genome-wide analysis reveals downregulation of miR-379/miR-656 cluster in human cancers
Source: Biol Direct. 2013 Apr 24;8:10. doi: 10.1186/1745-6150-8-10 (PMC3680324; doi:10.1186/1745-6150-8-10)
Supplement: Additional file 4 — Real-time PCR data for miRNA expression in GBM. [file 1745-6150-8-10-S4.xlsx]

## Sheet: Sheet1
Expression fold change calculations from real-time PCR data
	REPORTED	GBM1	GBM2	GBM3				REPORTED	GBM1	GBM2	GBM3			C14MC	GBM1	GBM2	GBM3
DOWN	hsa-miR-181a	0.678759	0.344714	0.271083			UP	hsa-miR-21	79.4559	13.0675	71.033			hsa-mir-379	15.6466	5.06985	1.49427
	hsa-miR-181b	0.815229	0.204988	0.55714				hsa-miR-221	1.33857	0.12122	0.505469			hsa-mir-411	0.88645	0.0221013	0.0908645
	hsa-miR-7	0.13799	0.0433764	0.227755				hsa-miR-10b	3.69602	0.782849	0.840006			hsa-miR-299-3p	0.158265	0.0130898	0.0343253
	hsa-miR-128	0.861297	0.624887	0.419115				hsa-miR-222	14.2571	2.35835	1.62952			hsa-miR-299-5p	0.715874	0.0996913	0.146929
	hsa-miR-124	0.0850494	0.0521428	0.0619012				hsa-miR-17	8.98835	1.5871	2.64614			hsa-mir-380	0.461958	0.202244	0.150987
	hsa-miR-137	0.695628	1.09535	1.11901				hsa-miR-125b	52.4466	44.3833	8.9607			hsa-mir-1197	0.0272834	0.00630189	0.0265067
	hsa-miR-218	4.61741	0.103038	0.0679798				hsa-miR-26a	214.36	43.4657	28.2247			hsa-miR-323-3p	0.346244	0.0537172	0.210447
	hsa-miR-184	1.03307	0.208451	0.302732				hsa-miR-9	1.37501	581.49	271.902			hsa-miR-323-5p	93.099	3.66766	23.0473
	hsa-miR-34a	0.605463	0.105284	0.118725				hsa-miR-10b	3.69602	0.782849	0.840006			hsa-mir-758	0.00690342	0.0223905	0.052703
	hsa-miR-181c	0.0679994	0.0122097	0.0220206				hsa-miR-25	7.69483	7.74835	2.91159			hsa-miR-329	3.01339	0.684271	0.787611
	hsa-miR-190	76.4912	0.939885	6.16409				hsa-miR-125b-1	52.4466	44.3833	8.9607			hsa-mir-494	21.8988	10.4127	13.4959
	hsa-miR-218	4.61741	0.103038	0.0679798				hsa-miR-130a	4.86146	0.276539	0.842193			hsa-mir-543	0.646239	0.679152	0.213796
	hsa-miR-29b	4.30654	1.14925	0.351686				hsa-miR-383	0.163989	0.0932125	0.0546299			hsa-mir-495	0.787687	0.183734	0.176352
	hsa-miR-31	0.131594	0.0429609	0.0331465				hsa-miR-451	0.0173103	2.45566	0.00516128			hsa-mir-376c	47.3313	0.273837	2.2335
	hsa-miR-101	114.101	15.2598	19.2484				hsa-miR-486-3p	0.169347	0.0743541	0.042903			hsa-miR-654-3p	0.00723131	0.00354534	0.0162337
	hsa-miR-132	0.226182	0.0158218	0.165479				hsa-miR-486-5p	0.933932	0.743836	0.719328			hsa-miR-654-5p	0.0185867	0.00312015	0.00640279
	hsa-miR-133a	0.0822235	0.0154619	0.036796				hsa-miR-516a-3p	0.732536	0.116978	0.311213			hsa-miR-376a	20.7534	0.214311	1.25074
	hsa-miR-133b	0.457796	0.138643	0.0796754				hsa-miR-516a-5p	0.472938	0.0786844	0.142034			hsa-mir-376b	0.336031	0.0428865	0.047175
	hsa-miR-138	0.439909	0.117701	0.929179				hsa-miR-519d	1.58374	0.466786	0.312173			hsa-mir-300	0.52003	0.0607558	0.234745
	hsa-miR-149	0.471528	0.127516	0.344382				hsa-miR-155	1.07436	0.239286	1.01993			hsa-miR-1185	0.645244	0.00839987	0.032175
	hsa-miR-153	0.257202	0.205027	0.171166				hsa-miR-210	0.752261	0.10494	0.24844			hsa-mir-381	0.074483	0.0783217	0.0524095
	hsa-miR-154*	0.694424	0.134566	0.342432				hsa-miR-16	2576.84	282.033	405.593			hsa-mir-487b	2.15929	0.112863	0.396545
	hsa-miR-187	0.479309	0.0967694	0.326811				hsa-miR-425	10.834	5.92439	1.34957			hsa-mir-539	0.148108	0.0603245	0.084894
	hsa-miR-203	2.05148	0.182536	1.47342				hsa-miR-9	1.37501	581.49	271.902			hsa-mir-889	0.0110485	0.00220374	0.00964056
	hsa-miR-328	0.393616	0.333678	0.125422				hsa-miR-125b	52.4466	44.3833	8.9607			hsa-mir-544	0.089106	0.0745835	0.00974132
	hsa-miR-326	0.27766	0.0968719	0.0751746				hsa-miR-516a-3p	0.732536	0.116978	0.311213			hsa-mir-655	0.0151977	0.00235577	0.0115644
	hsa-miR-129-3p	0.185905	0.0591343	0.0568895				hsa-miR-516a-5p	0.472938	0.0786844	0.142034			hsa-mir-487a	0.720992	0.0766213	0.275264
	hsa-miR-129-5p	0.651298	0.050756	0.226182				hsa-miR-486-3p	0.169347	0.0743541	0.042903			hsa-mir-382	1.04146	0.0415054	0.414022
	hsa-miR-139-3p	3.2216	0.33629	2.34274				hsa-miR-486-5p	0.933932	0.743836	0.719328			hsa-mir-134	1.58465	0.0741968	1.89266
	hsa-miR-139-5p	0.383148	0.121033	0.160444										hsa-mir-668	0.00933371	0.00395849	0.00583083
	hsa-let-7a	32.173	8.02005	5.13469										hsa-miR-485-3p	0.208792	0.0592711	0.122439
	hsa-let-7b	2.96733	0.882448	0.775348										hsa-miR-485-5p	0.344847	0.0675232	0.057076
	hsa-let-7c	31.7973	8.4806	8.41716										hsa-mir-154	0.694424	0.134566	0.342432
	hsa-let-7d	28.4896	8.22412	8.05487										hsa-mir-496	0.279053	0.0478289	0.095575
	hsa-let-7e	73.7577	13.0236	11.2334										hsa-mir-377	0.203847	0.0127699	0.022518
	hsa-let-7f	81.9024	16.4119	11.2778										hsa-mir-541	0.29434	0.127014	0.360288
	hsa-let-7g	0.0232762	10.5135	0.00694007										hsa-miR-409-3p	2.76596	0.675695	0.573797
	hsa-let-7i	0.311842	0.0931138	0.0828113										hsa-miR-409-5p	0.146182	0.0425902	0.0277683
	hsa-miR-299-3p	0.158265	0.0130898	0.0343253										hsa-mir-412	0.258045	0.0696626	0.253465
	hsa-miR-299-5p	0.715874	0.0996913	0.146929										hsa-miR-369-3p	1.74194	0.0785558	0.210325
	hsa-miR-323-3p	0.346244	0.0537172	0.210447										hsa-miR-369-5p	1.92223	0.0954647	0.207729
	hsa-miR-323-5p	93.099	3.66766	23.0473										hsa-mir-410	0.277713	0.0395777	0.0877271
	hsa-miR-483-3p	0.334675	0.197967	1.87038										hsa-mir-656	0.0141051	0.00370373	0.0332296
	hsa-miR-483-5p	0.54641	0.048436	0.119298
	hsa-miR-511	0.106559	0.0985083	0.0522886
	hsa-miR-128	0.861297	0.624887	0.419115
	hsa-miR-330-3p	0.224188	0.0935271	0.0664207
	hsa-miR-330-5p	0.754074	0.250627	0.199383
