# Supplementary material for: Genome-wide analysis reveals downregulation of miR-379/miR-656 cluster in human cancers
Source: Biol Direct. 2013 Apr 24;8:10. doi: 10.1186/1745-6150-8-10 (PMC3680324; doi:10.1186/1745-6150-8-10)
Supplement: Additional file 5 — Heat map showing differential expression of miRNAs with reported altered expression in GBM. [file 1745-6150-8-10-S5.xlsx]

## Sheet: Sheet1
Region	Chr	Start	End
R1	19	338968	530501
R2	9	32515008	34443817
R3	2	136008689	139376619
R4	8	145133616	145506448
R5	15	18361626	20506998
R6	20	338968	1043840
R7	16	68843830	69565551
R8	22	28808767	29394165
R9	3	10043473	10724947
R10	12	54323063	54653494
C19	19	54194990	54265900
C14	14	100541004	100604958
