# Supplementary material for: Genome-wide analysis reveals downregulation of miR-379/miR-656 cluster in human cancers
Source: Biol Direct. 2013 Apr 24;8:10. doi: 10.1186/1745-6150-8-10 (PMC3680324; doi:10.1186/1745-6150-8-10)
Supplement: Additional file 6 — Genomic coordinates (hg19) of regions analyzed for methylation level in GBM. [file 1745-6150-8-10-S6.xlsx]

## Sheet: C14 miR in cancer
Deatiled statistical analyses of C14 miRNAs downregulated in four different cancer types
Cancer Type	Sample Size from TCGA	Technology	total # of miRNAs for experiment	total # of miR Downreguled	Total # of miR Up-regulated from C14	# of C14 miRNAs with expression	Down-regulated from C14 (after Bonferroni correction)	Chi-sqared value	p value
GBM	496 tumor vs 10 Normal (unmatched)	Micro-Array	534	85	1	38	29	111.509	4.6 x 10^-26
OV	585 tumor vs 8 Normal (unmatched)	Micro-Array	799	57	1	49	9	9.94308	0.0016
BRCA	80 Tumor vs 80 Normal (matched)	NGS	1046	106	1	41	24	109.779	1.09 x 10^-25
KIRC	67 Tumors vs 67 Normals (matched)	NGS	1046	137	1	41	30	135.298	2.84 x 10^-31
