# Supplementary material for: Genome-wide analysis reveals downregulation of miR-379/miR-656 cluster in human cancers
Source: Biol Direct. 2013 Apr 24;8:10. doi: 10.1186/1745-6150-8-10 (PMC3680324; doi:10.1186/1745-6150-8-10)
Supplement: Additional file 8 — TCGA sample IDs included in this study. [file 1745-6150-8-10-S8.xlsx]

## Sheet: Sheet1
GBM patients	GBM Control		OV Patients	OV Controls		KIRC Patients	KIRC Controls (tumor matched)		BRCA Patients	BRCA Controls (tumor matched)
TCGA-02-0001-01C-01T-0179-07	TCGA-06-0673-11A-01T-0345-07		TCGA-04-1331-01A-01T-0438-07	TCGA-01-0628-11A-01T-0364-07		TCGA-A3-3358-01A-01R-1540-13	TCGA-A3-3358-11A-01R-1540-13		TCGA-A7-A13E-01A-11R-A12O-13	TCGA-A7-A13E-11A-61R-A12O-13
TCGA-02-0003-01A-01T-0179-07	TCGA-06-0675-11A-01T-0345-07		TCGA-04-1332-01A-01T-0438-07	TCGA-01-0630-11A-01T-0364-07		TCGA-A3-3387-01A-01R-1540-13	TCGA-A3-3387-11A-01R-1540-13		TCGA-A7-A13F-01A-11R-A12O-13	TCGA-A7-A13F-11A-42R-A12O-13
TCGA-02-0004-01A-01T-0301-07	TCGA-06-0676-11A-02T-0345-07		TCGA-04-1335-01A-01T-0438-07	TCGA-01-0631-11A-01T-0364-07		TCGA-B0-4700-01A-02R-1540-13	TCGA-B0-4700-11A-01R-1540-13		TCGA-A7-A13G-01A-11R-A13P-13	TCGA-A7-A13G-11A-51R-A13P-13
TCGA-02-0006-01B-01T-0179-07	TCGA-06-0678-11A-01T-0345-07		TCGA-04-1336-01A-01T-0438-07	TCGA-01-0633-11A-01T-0364-07		TCGA-B0-4712-01A-01R-1502-13	TCGA-B0-4712-11A-02R-1502-13		TCGA-AC-A23H-01A-11R-A156-13	TCGA-AC-A23H-11A-12R-A156-13
TCGA-02-0007-01A-01T-0179-07	TCGA-06-0680-11A-01T-0345-07		TCGA-04-1337-01A-01T-0438-07	TCGA-01-0636-11A-01T-0364-07		TCGA-B0-5402-01A-01R-1502-13	TCGA-B0-5402-11A-01R-1502-13		TCGA-AC-A2FB-01A-11R-A17A-13	TCGA-AC-A2FB-11A-13R-A17A-13
TCGA-02-0009-01A-01T-0179-07	TCGA-06-0681-11A-01T-0345-07		TCGA-04-1338-01A-01T-0438-07	TCGA-01-0637-11A-01T-0364-07		TCGA-B0-5690-01A-11R-1540-13	TCGA-B0-5690-11A-01R-1540-13		TCGA-BH-A0AU-01A-11R-A12O-13	TCGA-BH-A0AU-11A-11R-A12O-13
TCGA-02-0010-01A-01T-0179-07	TCGA-08-0623-11A-01T-0345-07		TCGA-04-1341-01A-01T-0438-07	TCGA-01-0639-11A-01T-0364-07		TCGA-B0-5691-01A-11R-1540-13	TCGA-B0-5691-11A-01R-1540-13		TCGA-BH-A0AZ-01A-21R-A12O-13	TCGA-BH-A0AZ-11A-22R-A12O-13
TCGA-02-0011-01B-01T-0179-07	TCGA-08-0625-11A-01T-0345-07		TCGA-04-1342-01A-01T-0438-07	TCGA-01-0642-11A-02T-0364-07		TCGA-B0-5694-01A-11R-1540-13	TCGA-B0-5694-11A-01R-1540-13		TCGA-BH-A0B5-01A-11R-A12O-13	TCGA-BH-A0B5-11A-23R-A12O-13
TCGA-02-0014-01A-01T-0179-07	TCGA-08-0626-11A-01T-0345-07		TCGA-04-1343-01A-01T-0438-07			TCGA-B0-5696-01A-11R-1540-13	TCGA-B0-5696-11A-01R-1540-13		TCGA-BH-A0B7-01A-12R-A114-13	TCGA-BH-A0B7-11A-34R-A114-13
TCGA-02-0015-01A-01T-0301-07	TCGA-08-0627-11A-01T-0345-07		TCGA-04-1346-01A-01T-0438-07			TCGA-B0-5697-01A-11R-1540-13	TCGA-B0-5697-11A-01R-1540-13		TCGA-BH-A0BS-01A-11R-A12O-13	TCGA-BH-A0BS-11A-11R-A12O-13
TCGA-02-0016-01A-01T-0301-07			TCGA-04-1347-01A-01T-0438-07			TCGA-B0-5699-01A-11R-1540-13	TCGA-B0-5699-11A-01R-1540-13		TCGA-BH-A0BT-01A-11R-A12O-13	TCGA-BH-A0BT-11A-21R-A12O-13
TCGA-02-0021-01A-01T-0179-07			TCGA-04-1348-01A-01T-0455-07			TCGA-B0-5701-01A-11R-1540-13	TCGA-B0-5701-11A-01R-1540-13		TCGA-BH-A0BW-01A-11R-A114-13	TCGA-BH-A0BW-11A-12R-A114-13
TCGA-02-0023-01B-01T-0301-07			TCGA-04-1349-01A-01T-0455-07			TCGA-B0-5703-01A-11R-1540-13	TCGA-B0-5703-11A-01R-1540-13		TCGA-BH-A0BZ-01A-31R-A12O-13	TCGA-BH-A0BZ-11A-61R-A12O-13
TCGA-02-0024-01B-01T-0179-07			TCGA-04-1350-01A-01T-0455-07			TCGA-B0-5705-01A-11R-1540-13	TCGA-B0-5705-11A-01R-1540-13		TCGA-BH-A0C3-01A-21R-A12O-13	TCGA-BH-A0C3-11A-23R-A12O-13
TCGA-02-0025-01A-01T-0301-07			TCGA-04-1351-01A-01T-0455-07			TCGA-B0-5706-01A-11R-1540-13	TCGA-B0-5706-11A-01R-1540-13		TCGA-BH-A0DD-01A-31R-A12O-13	TCGA-BH-A0DD-11A-23R-A12O-13
TCGA-02-0026-01B-01T-0301-07			TCGA-04-1353-01A-01T-1051-07			TCGA-B0-5709-01A-11R-1540-13	TCGA-B0-5709-11A-01R-1540-13		TCGA-BH-A0DG-01A-21R-A12O-13	TCGA-BH-A0DG-11A-43R-A12O-13
TCGA-02-0027-01A-01T-0179-07			TCGA-04-1356-01A-01T-0455-07			TCGA-B0-5711-01A-11R-1671-13	TCGA-B0-5711-11A-01R-1671-13		TCGA-BH-A0DL-01A-11R-A114-13	TCGA-BH-A0DL-11A-13R-A114-13
TCGA-02-0028-01A-01T-0179-07			TCGA-04-1357-01A-01T-0455-07			TCGA-B0-5712-01A-11R-1671-13	TCGA-B0-5712-11A-01R-1671-13		TCGA-BH-A0DO-01B-11R-A12C-13	TCGA-BH-A0DO-11A-22R-A12C-13
TCGA-02-0033-01A-01T-0179-07			TCGA-04-1360-01A-01T-0455-07			TCGA-B2-5636-01A-02R-1540-13	TCGA-B2-5636-11A-01R-1540-13		TCGA-BH-A0DT-01A-21R-A12C-13	TCGA-BH-A0DT-11A-12R-A12C-13
TCGA-02-0034-01A-01T-0179-07			TCGA-04-1361-01A-01T-0455-07			TCGA-B2-5641-01A-01R-1540-13	TCGA-B2-5641-11A-01R-1540-13		TCGA-BH-A0DV-01A-21R-A12O-13	TCGA-BH-A0DV-11A-22R-A12O-13
TCGA-02-0037-01A-01T-0179-07			TCGA-04-1362-01A-01T-0455-07			TCGA-B8-5549-01A-01R-1540-13	TCGA-B8-5549-11A-01R-1540-13		TCGA-BH-A0H5-01A-21R-A114-13	TCGA-BH-A0H5-11A-62R-A114-13
TCGA-02-0038-01A-01T-0179-07			TCGA-04-1364-01A-01T-0455-07			TCGA-B8-5552-01B-11R-1671-13	TCGA-B8-5552-11A-01R-1671-13		TCGA-BH-A0HA-01A-11R-A12O-13	TCGA-BH-A0HA-11A-31R-A12O-13
TCGA-02-0039-01A-01T-0301-07			TCGA-04-1365-01A-01T-0455-07			TCGA-CJ-5672-01A-11R-1540-13	TCGA-CJ-5672-11A-01R-1540-13		TCGA-BH-A18J-01A-11R-A12C-13	TCGA-BH-A18J-11A-31R-A12C-13
TCGA-02-0043-01A-01T-0179-07			TCGA-04-1367-01A-01T-0455-07			TCGA-CJ-5676-01A-11R-1540-13	TCGA-CJ-5676-11A-01R-1540-13		TCGA-BH-A18K-01A-11R-A12C-13	TCGA-BH-A18K-11A-13R-A12C-13
TCGA-02-0047-01A-01T-0179-07			TCGA-04-1369-01A-02T-1051-07			TCGA-CJ-5677-01A-11R-1540-13	TCGA-CJ-5677-11A-01R-1540-13		TCGA-BH-A18L-01A-32R-A12C-13	TCGA-BH-A18L-11A-42R-A12C-13
TCGA-02-0048-01A-01T-0301-07			TCGA-04-1371-01A-01T-0455-07			TCGA-CJ-5678-01A-11R-1540-13	TCGA-CJ-5678-11A-01R-1540-13		TCGA-BH-A18M-01A-11R-A12C-13	TCGA-BH-A18M-11A-33R-A12C-13
TCGA-02-0051-01A-01T-0301-07			TCGA-04-1514-01A-01T-0505-07			TCGA-CJ-5679-01A-11R-1540-13	TCGA-CJ-5679-11A-01R-1540-13		TCGA-BH-A18N-01A-11R-A12C-13	TCGA-BH-A18N-11A-43R-A12C-13
TCGA-02-0052-01A-01T-0179-07			TCGA-04-1516-01A-01T-1051-07			TCGA-CJ-5680-01A-11R-1540-13	TCGA-CJ-5680-11A-01R-1540-13		TCGA-BH-A18P-01A-11R-A12C-13	TCGA-BH-A18P-11A-43R-A12C-13
TCGA-02-0054-01A-01T-0179-07			TCGA-04-1517-01A-01T-0541-07			TCGA-CJ-5681-01A-11R-1540-13	TCGA-CJ-5681-11A-01R-1540-13		TCGA-BH-A18Q-01A-12R-A12C-13	TCGA-BH-A18Q-11A-34R-A12C-13
TCGA-02-0055-01A-01T-0179-07			TCGA-04-1519-01A-01T-0541-07			TCGA-CJ-5689-01A-11R-1540-13	TCGA-CJ-5689-11A-01R-1540-13		TCGA-BH-A18R-01A-11R-A12C-13	TCGA-BH-A18R-11A-42R-A12C-13
TCGA-02-0057-01A-01T-0179-07			TCGA-04-1525-01A-01T-0541-07			TCGA-CJ-6030-01A-11R-1671-13	TCGA-CJ-6030-11A-01R-1671-13		TCGA-BH-A18S-01A-11R-A12C-13	TCGA-BH-A18S-11A-43R-A12C-13
TCGA-02-0058-01A-01T-0179-07			TCGA-04-1530-01A-02T-0505-07			TCGA-CW-5580-01A-01R-1671-13	TCGA-CW-5580-11A-02R-1671-13		TCGA-BH-A18U-01A-21R-A12C-13	TCGA-BH-A18U-11A-23R-A12C-13
TCGA-02-0059-01A-01T-0301-07			TCGA-04-1542-01A-01T-0505-07			TCGA-CW-5581-01A-02R-1540-13	TCGA-CW-5581-11A-01R-1540-13		TCGA-BH-A1EN-01A-11R-A13P-13	TCGA-BH-A1EN-11A-23R-A13P-13
TCGA-02-0060-01A-01T-0179-07			TCGA-04-1638-01A-01T-0585-07			TCGA-CW-5584-01A-01R-1540-13	TCGA-CW-5584-11A-01R-1540-13		TCGA-BH-A1EO-01A-11R-A136-13	TCGA-BH-A1EO-11A-31R-A136-13
TCGA-02-0064-01A-01T-0195-07			TCGA-04-1644-01B-01T-1051-07			TCGA-CW-5585-01A-01R-1540-13	TCGA-CW-5585-11A-01R-1540-13		TCGA-BH-A1ET-01A-11R-A136-13	TCGA-BH-A1ET-11B-23R-A136-13
TCGA-02-0068-01A-01T-0301-07			TCGA-04-1646-01A-01T-0585-07			TCGA-CW-5587-01A-01R-1540-13	TCGA-CW-5587-11A-01R-1540-13		TCGA-BH-A1EU-01A-11R-A136-13	TCGA-BH-A1EU-11A-23R-A136-13
TCGA-02-0069-01A-01T-0195-07			TCGA-04-1648-01A-01T-0585-07			TCGA-CW-5589-01A-01R-1540-13	TCGA-CW-5589-11A-01R-1540-13		TCGA-BH-A1EV-01A-11R-A136-13	TCGA-BH-A1EV-11A-24R-A136-13
TCGA-02-0070-01A-01T-0301-07			TCGA-04-1649-01A-01T-0585-07			TCGA-CW-5591-01A-01R-1540-13	TCGA-CW-5591-11A-01R-1540-13		TCGA-BH-A1EW-01A-11R-A136-13	TCGA-BH-A1EW-11B-33R-A136-13
TCGA-02-0071-01A-01T-0195-07			TCGA-04-1651-01A-01T-0585-07			TCGA-CW-6088-01A-11R-1671-13	TCGA-CW-6088-11A-01R-1671-13		TCGA-BH-A1F0-01A-11R-A136-13	TCGA-BH-A1F0-11B-23R-A136-13
TCGA-02-0074-01A-01T-0195-07			TCGA-04-1652-01A-01T-0585-07			TCGA-CW-6090-01A-11R-1671-13	TCGA-CW-6090-11A-01R-1671-13		TCGA-BH-A1F2-01A-31R-A13P-13	TCGA-BH-A1F2-11A-32R-A13P-13
TCGA-02-0075-01A-01T-0195-07			TCGA-04-1654-01A-02T-0656-07			TCGA-CZ-4863-01A-01R-1502-13	TCGA-CZ-4863-11A-01R-1502-13		TCGA-BH-A1F6-01A-11R-A13P-13	TCGA-BH-A1F6-11B-94R-A13P-13
TCGA-02-0079-01A-01T-0309-07			TCGA-04-1655-01A-01T-0567-07			TCGA-CZ-4864-01A-01R-1502-13	TCGA-CZ-4864-11A-01R-1502-13		TCGA-BH-A1F8-01A-11R-A13P-13	TCGA-BH-A1F8-11B-21R-A13P-13
TCGA-02-0080-01A-01T-0195-07			TCGA-09-0364-01A-02T-0364-07			TCGA-CZ-4865-01A-02R-1502-13	TCGA-CZ-4865-11A-01R-1502-13		TCGA-BH-A1FB-01A-11R-A13P-13	TCGA-BH-A1FB-11A-33R-A13P-13
TCGA-02-0083-01A-01T-0195-07			TCGA-09-0365-01A-02T-0364-07			TCGA-CZ-5451-01A-01R-1502-13	TCGA-CZ-5451-11A-01R-1502-13		TCGA-BH-A1FC-01A-11R-A13P-13	TCGA-BH-A1FC-11A-32R-A13P-13
TCGA-02-0084-01A-01T-0309-07			TCGA-09-0366-01A-01T-0364-07			TCGA-CZ-5452-01A-01R-1502-13	TCGA-CZ-5452-11A-01R-1502-13		TCGA-BH-A1FE-01A-11R-A13P-13	TCGA-BH-A1FE-11B-14R-A13P-13
TCGA-02-0085-01A-01T-0195-07			TCGA-09-0367-01A-01T-0364-07			TCGA-CZ-5453-01A-01R-1502-13	TCGA-CZ-5453-11A-01R-1502-13		TCGA-BH-A1FG-01A-11R-A13P-13	TCGA-BH-A1FG-11B-12R-A13P-13
TCGA-02-0086-01A-01T-0195-07			TCGA-09-0369-01A-01T-0364-07			TCGA-CZ-5454-01A-01R-1502-13	TCGA-CZ-5454-11A-01R-1502-13		TCGA-BH-A1FH-01A-12R-A13P-13	TCGA-BH-A1FH-11B-42R-A13P-13
TCGA-02-0087-01A-01T-0283-07			TCGA-09-1659-01B-01T-0541-07			TCGA-CZ-5455-01A-01R-1502-13	TCGA-CZ-5455-11A-01R-1502-13		TCGA-BH-A1FJ-01A-11R-A13P-13	TCGA-BH-A1FJ-11B-42R-A13P-13
TCGA-02-0089-01A-01T-0195-07			TCGA-09-1661-01B-01T-0541-07			TCGA-CZ-5456-01A-01R-1502-13	TCGA-CZ-5456-11A-02R-1502-13		TCGA-BH-A1FM-01A-11R-A13P-13	TCGA-BH-A1FM-11B-23R-A13P-13
TCGA-02-0099-01A-01T-0195-07			TCGA-09-1662-01A-01T-0541-07			TCGA-CZ-5457-01A-01R-1502-13	TCGA-CZ-5457-11A-01R-1502-13		TCGA-BH-A1FN-01A-11R-A13P-13	TCGA-BH-A1FN-11A-34R-A13P-13
TCGA-02-0102-01A-01T-0195-07			TCGA-09-1664-01A-01T-0585-07			TCGA-CZ-5458-01A-01R-1502-13	TCGA-CZ-5458-11A-01R-1502-13		TCGA-BH-A1FR-01A-11R-A13P-13	TCGA-BH-A1FR-11B-42R-A13P-13
TCGA-02-0104-01A-01T-0301-07			TCGA-09-1665-01B-01T-0541-07			TCGA-CZ-5461-01A-01R-1502-13	TCGA-CZ-5461-11A-01R-1502-13		TCGA-BH-A1FU-01A-11R-A14C-13	TCGA-BH-A1FU-11A-23R-A14C-13
TCGA-02-0106-01A-01T-0283-07			TCGA-09-1666-01A-01T-0541-07			TCGA-CZ-5462-01A-01R-1502-13	TCGA-CZ-5462-11A-01R-1502-13		TCGA-BH-A203-01A-12R-A168-13	TCGA-BH-A203-11A-42R-A168-13
TCGA-02-0107-01A-01T-0195-07			TCGA-09-1667-01C-01T-0541-07			TCGA-CZ-5463-01A-01R-1502-13	TCGA-CZ-5463-11A-01R-1502-13		TCGA-BH-A204-01A-11R-A156-13	TCGA-BH-A204-11A-53R-A156-13
TCGA-02-0111-01A-01T-0283-07			TCGA-09-1668-01B-01T-0541-07			TCGA-CZ-5465-01A-01R-1502-13	TCGA-CZ-5465-11A-01R-1502-13		TCGA-BH-A208-01A-11R-A156-13	TCGA-BH-A208-11A-51R-A156-13
TCGA-02-0113-01A-01T-0195-07			TCGA-09-1669-01A-01T-0541-07			TCGA-CZ-5466-01A-01R-1502-13	TCGA-CZ-5466-11A-01R-1502-13		TCGA-BH-A209-01A-11R-A156-13	TCGA-BH-A209-11A-42R-A156-13
TCGA-02-0114-01A-01T-0195-07			TCGA-09-1670-01A-01T-0567-07			TCGA-CZ-5467-01A-01R-1502-13	TCGA-CZ-5467-11A-01R-1502-13		TCGA-E2-A153-01A-12R-A12C-13	TCGA-E2-A153-11A-31R-A12C-13
TCGA-02-0115-01A-01T-0195-07			TCGA-09-1672-01A-01T-0567-07			TCGA-CZ-5468-01A-01R-1502-13	TCGA-CZ-5468-11A-01R-1502-13		TCGA-E2-A158-01A-11R-A12C-13	TCGA-E2-A158-11A-22R-A12C-13
TCGA-02-0116-01A-01T-0195-07			TCGA-09-1673-01A-01T-0567-07			TCGA-CZ-5469-01A-01R-1502-13	TCGA-CZ-5469-11A-01R-1502-13		TCGA-E2-A15I-01A-21R-A136-13	TCGA-E2-A15I-11A-32R-A136-13
TCGA-02-0258-01A-01T-0283-07			TCGA-09-1674-01A-01T-0567-07			TCGA-CZ-5470-01A-01R-1502-13	TCGA-CZ-5470-11A-01R-1502-13		TCGA-E2-A15K-01A-11R-A12O-13	TCGA-E2-A15K-11A-13R-A12O-13
TCGA-02-0260-01A-03T-0283-07			TCGA-09-1675-01B-01T-0567-07			TCGA-CZ-5982-01A-11R-1671-13	TCGA-CZ-5982-11A-01R-1671-13		TCGA-E2-A15K-06A-11R-A12O-13	TCGA-E2-A15M-11A-22R-A12C-13
TCGA-02-0266-01A-01T-0283-07			TCGA-09-2043-01A-01T-0712-07			TCGA-CZ-5984-01A-11R-1671-13	TCGA-CZ-5984-11A-01R-1671-13		TCGA-E2-A15M-01A-11R-A12C-13	TCGA-E2-A1BC-11A-32R-A12O-13
TCGA-02-0269-01B-01T-0283-07			TCGA-09-2044-01B-01T-0712-07			TCGA-CZ-5985-01A-11R-1671-13	TCGA-CZ-5985-11A-01R-1671-13		TCGA-E2-A1BC-01A-11R-A12O-13	TCGA-E2-A1IG-11A-22R-A143-13
TCGA-02-0271-01A-01T-0283-07			TCGA-09-2045-01A-01T-0712-07			TCGA-CZ-5986-01A-11R-1671-13	TCGA-CZ-5986-11A-01R-1671-13		TCGA-E2-A1IG-01A-11R-A143-13	TCGA-E2-A1L7-11A-33R-A143-13
TCGA-02-0281-01A-01T-0283-07			TCGA-09-2048-01A-01T-0712-07			TCGA-CZ-5987-01A-11R-1671-13	TCGA-CZ-5987-11A-01R-1671-13		TCGA-E2-A1L7-01A-11R-A143-13	TCGA-E2-A1LB-11A-22R-A143-13
TCGA-02-0285-01A-01T-0283-07			TCGA-09-2049-01D-01T-0712-07			TCGA-CZ-5988-01A-11R-1671-13	TCGA-CZ-5988-11A-01R-1671-13		TCGA-E2-A1LB-01A-11R-A143-13	TCGA-E2-A1LS-11A-32R-A156-13
TCGA-02-0289-01A-01T-0283-07			TCGA-09-2050-01A-01T-0712-07			TCGA-CZ-5989-01A-11R-1671-13	TCGA-CZ-5989-11A-01R-1671-13		TCGA-E2-A1LS-01A-12R-A156-13	TCGA-E9-A1N4-11A-33R-A14L-13
TCGA-02-0290-01A-01T-0283-07			TCGA-09-2051-01A-01T-0712-07						TCGA-E9-A1N4-01A-11R-A14L-13	TCGA-E9-A1N5-11A-41R-A14C-13
TCGA-02-0317-01A-01T-0283-07			TCGA-09-2053-01C-01T-0671-07						TCGA-E9-A1N5-01A-11R-A14C-13	TCGA-E9-A1N9-11A-71R-A14C-13
TCGA-02-0321-01A-01T-0283-07			TCGA-09-2054-01A-01T-0671-07						TCGA-E9-A1N9-01A-11R-A14C-13	TCGA-E9-A1NA-11A-33R-A143-13
TCGA-02-0324-01A-01T-0283-07			TCGA-09-2055-01B-01T-0712-07						TCGA-E9-A1NA-01A-11R-A143-13	TCGA-E9-A1NF-11A-73R-A14C-13
TCGA-02-0325-01A-01T-0283-07			TCGA-09-2056-01B-01T-0671-07						TCGA-E9-A1NG-01A-21R-A14L-13	TCGA-E9-A1NG-11A-52R-A14L-13
TCGA-02-0326-01A-01T-0283-07			TCGA-10-0925-01B-01T-0656-07						TCGA-E9-A1R7-01A-11R-A14L-13	TCGA-E9-A1R7-11A-42R-A14L-13
TCGA-02-0330-01A-01T-0283-07			TCGA-10-0926-01A-01T-0407-07						TCGA-E9-A1RB-01A-11R-A156-13	TCGA-E9-A1RB-11A-33R-A156-13
TCGA-02-0332-01A-01T-0283-07			TCGA-10-0927-01A-02T-0407-07						TCGA-E9-A1RC-01A-11R-A156-13	TCGA-E9-A1RC-11A-33R-A156-13
TCGA-02-0333-01A-02T-0283-07			TCGA-10-0928-01A-02T-0407-07						TCGA-E9-A1RD-01A-11R-A156-13	TCGA-E9-A1RD-11A-33R-A156-13
TCGA-02-0337-01A-01T-0283-07			TCGA-10-0930-01A-01T-0407-07						TCGA-E9-A1RF-01A-11R-A156-13	TCGA-E9-A1RF-11A-32R-A156-13
TCGA-02-0338-01A-01T-0283-07			TCGA-10-0931-01A-01T-0407-07						TCGA-E9-A1RH-01A-21R-A168-13	TCGA-E9-A1RH-11A-34R-A168-13
TCGA-02-0339-01A-01T-0283-07			TCGA-10-0933-01A-01T-0407-07						TCGA-E9-A1RI-01A-11R-A168-13	TCGA-E9-A1RI-11A-41R-A168-13
TCGA-02-0422-01A-01T-0283-07			TCGA-10-0934-01A-01T-0407-07						TCGA-GI-A2C8-01A-11R-A16E-13	TCGA-GI-A2C8-11A-22R-A16E-13
TCGA-02-0430-01A-01T-0283-07			TCGA-10-0935-01A-01T-0407-07
TCGA-02-0432-01A-02T-0283-07			TCGA-10-0936-01A-01T-0407-07
TCGA-02-0439-01A-01T-0283-07			TCGA-10-0937-01A-02T-0407-07
TCGA-02-0440-01A-01T-0283-07			TCGA-10-0938-01A-02T-0407-07
TCGA-02-0446-01A-01T-0283-07			TCGA-13-0714-01A-01T-0364-07
TCGA-02-0451-01A-01T-0283-07			TCGA-13-0717-01A-01T-0364-07
TCGA-02-0456-01A-01T-0283-07			TCGA-13-0720-01A-01T-0364-07
TCGA-02-2466-01A-01T-0792-07			TCGA-13-0723-01A-02T-0364-07
TCGA-02-2470-01A-01T-0792-07			TCGA-13-0724-01A-01T-0364-07
TCGA-02-2483-01A-01T-0792-07			TCGA-13-0725-01A-01T-0364-07
TCGA-02-2485-01A-01T-0792-07			TCGA-13-0726-01A-01T-0364-07
TCGA-02-2486-01A-01T-0792-07			TCGA-13-0727-01A-01T-0364-07
TCGA-06-0122-01A-01T-0213-07			TCGA-13-0730-01A-01T-0364-07
TCGA-06-0124-01A-01T-0213-07			TCGA-13-0751-01A-01T-0364-07
TCGA-06-0125-01A-01T-0213-07			TCGA-13-0755-01A-01T-0364-07
TCGA-06-0126-01A-01T-0213-07			TCGA-13-0757-01A-01T-0364-07
TCGA-06-0127-01A-01T-0309-07			TCGA-13-0758-01A-01T-0364-07
TCGA-06-0128-01A-01T-0213-07			TCGA-13-0760-01A-01T-0364-07
TCGA-06-0129-01A-01T-0213-07			TCGA-13-0761-01A-01T-0364-07
TCGA-06-0130-01A-01T-0213-07			TCGA-13-0762-01A-01T-0364-07
TCGA-06-0133-01A-02T-0213-07			TCGA-13-0764-01A-03T-0364-07
TCGA-06-0137-01A-02T-0213-07			TCGA-13-0765-01A-01T-0364-07
TCGA-06-0138-01A-01T-0230-07			TCGA-13-0766-01A-02T-0364-07
TCGA-06-0139-01A-01T-0213-07			TCGA-13-0768-01A-01T-0364-07
TCGA-06-0140-01A-01T-0213-07			TCGA-13-0791-01A-01T-0364-07
TCGA-06-0141-01A-01T-0213-07			TCGA-13-0791-02A-01T-0811-07
TCGA-06-0142-01A-01T-0213-07			TCGA-13-0792-01A-01T-0364-07
TCGA-06-0143-01A-01T-0213-07			TCGA-13-0793-01A-01T-0364-07
TCGA-06-0145-01A-05T-0213-07			TCGA-13-0794-01A-01T-0364-07
TCGA-06-0146-01A-01T-0283-07			TCGA-13-0795-01A-01T-0364-07
TCGA-06-0147-01A-01T-0213-07			TCGA-13-0797-01A-01T-0364-07
TCGA-06-0149-01A-05T-0283-07			TCGA-13-0799-01A-01T-0364-07
TCGA-06-0150-01A-01T-0230-07			TCGA-13-0800-01A-01T-0364-07
TCGA-06-0151-01A-01T-0230-07			TCGA-13-0801-01A-01T-0364-07
TCGA-06-0152-01A-02T-0309-07			TCGA-13-0802-01A-01T-0364-07
TCGA-06-0154-01A-02T-0230-07			TCGA-13-0803-01A-01T-0364-07
TCGA-06-0155-01B-01T-0525-07			TCGA-13-0804-01A-01T-0364-07
TCGA-06-0156-01A-01T-0230-07			TCGA-13-0805-01A-01T-0364-07
TCGA-06-0157-01A-01T-0230-07			TCGA-13-0807-01B-01T-0407-07
TCGA-06-0158-01A-01T-0230-07			TCGA-13-0883-01A-02T-0407-07
TCGA-06-0159-01A-01T-0230-07			TCGA-13-0884-01B-01T-0455-07
TCGA-06-0160-01A-01T-0230-07			TCGA-13-0885-01A-02T-0407-07
TCGA-06-0162-01A-01T-0283-07			TCGA-13-0886-01A-01T-0407-07
TCGA-06-0164-01A-01T-0283-07			TCGA-13-0887-01A-01T-0407-07
TCGA-06-0166-01A-01T-0230-07			TCGA-13-0888-01A-01T-0407-07
TCGA-06-0168-01A-01T-0230-07			TCGA-13-0889-01A-01T-0407-07
TCGA-06-0169-01A-01T-0213-07			TCGA-13-0890-01A-01T-0407-07
TCGA-06-0171-01A-01T-0230-07			TCGA-13-0891-01A-01T-0407-07
TCGA-06-0173-01A-01T-0230-07			TCGA-13-0893-01B-01T-0455-07
TCGA-06-0174-01A-01T-0230-07			TCGA-13-0894-01B-01T-0455-07
TCGA-06-0175-01A-01T-0283-07			TCGA-13-0897-01A-01T-0407-07
TCGA-06-0176-01A-02T-0230-07			TCGA-13-0899-01A-01T-0407-07
TCGA-06-0177-01A-01T-0283-07			TCGA-13-0900-01B-01T-0455-07
TCGA-06-0178-01A-01T-0230-07			TCGA-13-0901-01B-01T-0455-07
TCGA-06-0179-01A-03T-0283-07			TCGA-13-0903-01A-01T-0407-07
TCGA-06-0182-01A-01T-0283-07			TCGA-13-0904-01A-02T-0407-07
TCGA-06-0184-01A-01T-0230-07			TCGA-13-0905-01B-01T-0455-07
TCGA-06-0185-01A-01T-0230-07			TCGA-13-0906-01A-01T-0407-07
TCGA-06-0187-01A-01T-0230-07			TCGA-13-0908-01B-01T-0455-07
TCGA-06-0188-01A-01T-0230-07			TCGA-13-0910-01A-01T-0407-07
TCGA-06-0189-01A-01T-0230-07			TCGA-13-0911-01A-01T-0407-07
TCGA-06-0190-01A-01T-0230-07			TCGA-13-0912-01A-01T-0407-07
TCGA-06-0192-01B-01T-0341-07			TCGA-13-0913-01A-01T-0407-07
TCGA-06-0194-01A-01T-0283-07			TCGA-13-0913-02A-01T-0811-07
TCGA-06-0195-01B-01T-0230-07			TCGA-13-0916-01A-01T-0407-07
TCGA-06-0197-01A-02T-0230-07			TCGA-13-0919-01A-01T-0407-07
TCGA-06-0208-01A-01T-0230-07			TCGA-13-0920-01A-01T-0407-07
TCGA-06-0210-01A-01T-0230-07			TCGA-13-0921-01A-01T-0407-07
TCGA-06-0211-01B-01T-0230-07			TCGA-13-0923-01A-01T-0407-07
TCGA-06-0213-01A-01T-0230-07			TCGA-13-0924-01A-01T-0407-07
TCGA-06-0214-01A-02T-0230-07			TCGA-13-1403-01A-01T-0455-07
TCGA-06-0216-01B-01T-0341-07			TCGA-13-1404-01A-01T-0455-07
TCGA-06-0219-01A-01T-0230-07			TCGA-13-1405-01A-01T-0455-07
TCGA-06-0221-01A-01T-0230-07			TCGA-13-1407-01A-01T-0455-07
TCGA-06-0237-01A-02T-0230-07			TCGA-13-1408-01A-01T-0455-07
TCGA-06-0238-01A-02T-0309-07			TCGA-13-1409-01A-01T-0455-07
TCGA-06-0240-01A-02T-0230-07			TCGA-13-1410-01A-01T-0455-07
TCGA-06-0241-01A-02T-0230-07			TCGA-13-1411-01A-01T-0455-07
TCGA-06-0394-01A-01T-0283-07			TCGA-13-1412-01A-01T-0455-07
TCGA-06-0397-01A-01T-0283-07			TCGA-13-1477-01A-01T-0480-07
TCGA-06-0402-01A-01T-0283-07			TCGA-13-1481-01A-01T-0480-07
TCGA-06-0409-01A-02T-0283-07			TCGA-13-1482-01A-01T-0480-07
TCGA-06-0410-01A-01T-0283-07			TCGA-13-1483-01A-01T-0480-07
TCGA-06-0412-01A-01T-0283-07			TCGA-13-1484-01A-01T-0480-07
TCGA-06-0413-01A-01T-0283-07			TCGA-13-1485-01A-02T-0480-07
TCGA-06-0414-01A-01T-0283-07			TCGA-13-1487-01A-01T-0480-07
TCGA-06-0644-01A-02T-0309-07			TCGA-13-1488-01A-01T-0480-07
TCGA-06-0645-01A-01T-0309-07			TCGA-13-1489-01A-01T-0480-07
TCGA-06-0646-01A-01T-0309-07			TCGA-13-1489-02A-01T-0811-07
TCGA-06-0648-01A-01T-0309-07			TCGA-13-1491-01A-01T-0480-07
TCGA-06-0649-01B-01T-0341-07			TCGA-13-1492-01A-01T-0480-07
TCGA-06-0686-01A-01T-0341-07			TCGA-13-1494-01A-01T-0480-07
TCGA-06-0743-01A-01T-0341-07			TCGA-13-1495-01A-01T-0480-07
TCGA-06-0744-01A-01T-0341-07			TCGA-13-1496-01A-01T-0480-07
TCGA-06-0745-01A-01T-0341-07			TCGA-13-1497-01A-01T-0480-07
TCGA-06-0747-01A-01T-0341-07			TCGA-13-1498-01A-01T-0480-07
TCGA-06-0749-01A-01T-0341-07			TCGA-13-1499-01A-01T-0480-07
TCGA-06-0750-01A-01T-0341-07			TCGA-13-1500-01A-01T-0480-07
TCGA-06-0875-01A-01T-0391-07			TCGA-13-1501-01A-01T-0480-07
TCGA-06-0876-01A-01T-0391-07			TCGA-13-1504-01A-01T-0480-07
TCGA-06-0877-01A-01T-0391-07			TCGA-13-1505-01A-01T-0480-07
TCGA-06-0878-01A-01T-0391-07			TCGA-13-1506-01A-01T-0480-07
TCGA-06-0879-01A-01T-0391-07			TCGA-13-1507-01A-01T-0480-07
TCGA-06-0881-01A-02T-0391-07			TCGA-13-1509-01A-01T-0480-07
TCGA-06-0882-01A-01T-0391-07			TCGA-13-1510-01A-02T-0480-07
TCGA-06-0939-01A-01T-1232-07			TCGA-13-1511-01A-01T-0480-07
TCGA-06-1084-01A-01T-0525-07			TCGA-13-1512-01A-01T-0480-07
TCGA-06-1086-01A-02T-0525-07			TCGA-13-1817-01A-01T-0811-07
TCGA-06-1087-01A-02T-0525-07			TCGA-13-1817-02A-01T-0811-07
TCGA-06-1800-01A-01T-0599-07			TCGA-13-1819-01A-01T-0811-07
TCGA-06-1801-01A-02T-0599-07			TCGA-13-1819-02A-01T-0811-07
TCGA-06-1802-01A-01T-0599-07			TCGA-13-2057-01A-02T-1051-07
TCGA-06-1805-01A-01T-0599-07			TCGA-13-2059-01A-01T-1051-07
TCGA-06-2557-01A-01T-0792-07			TCGA-13-2060-01A-01T-0712-07
TCGA-06-2558-01A-01T-0792-07			TCGA-13-2061-01A-01T-1051-07
TCGA-06-2559-01A-01T-0792-07			TCGA-13-2065-01A-01T-1051-07
TCGA-06-2561-01A-02T-0792-07			TCGA-13-2066-01A-01T-1051-07
TCGA-06-2562-01A-01T-0792-07			TCGA-13-2071-01A-02T-1051-07
TCGA-06-2563-01A-01T-0792-07			TCGA-20-0987-01A-02T-0438-07
TCGA-06-2564-01A-01T-0792-07			TCGA-20-0990-01A-01T-0438-07
TCGA-06-2565-01A-01T-0792-07			TCGA-20-0991-01A-01T-0438-07
TCGA-06-2566-01A-01T-0792-07			TCGA-20-1682-01A-01T-0567-07
TCGA-06-2567-01A-01T-0792-07			TCGA-20-1683-01A-01T-0567-07
TCGA-06-2569-01A-01T-0792-07			TCGA-20-1684-01A-01T-0567-07
TCGA-06-2570-01A-01T-0792-07			TCGA-20-1685-01A-01T-0567-07
TCGA-06-5414-01A-01T-1485-07			TCGA-20-1686-01A-01T-0567-07
TCGA-06-5415-01A-01T-1485-07			TCGA-20-1687-01A-01T-0567-07
TCGA-06-5416-01A-01T-1485-07			TCGA-23-1021-01B-01T-0438-07
TCGA-06-5417-01A-01T-1485-07			TCGA-23-1022-01A-01T-0438-07
TCGA-06-5418-01A-01T-1485-07			TCGA-23-1023-01A-02T-0438-07
TCGA-08-0244-01A-01T-0301-07			TCGA-23-1023-01R-01T-0811-07
TCGA-08-0245-01A-01T-0301-07			TCGA-23-1024-01A-02T-0438-07
TCGA-08-0246-01A-01T-0301-07			TCGA-23-1026-01B-01T-0438-07
TCGA-08-0344-01A-01T-0301-07			TCGA-23-1027-01A-02T-0438-07
TCGA-08-0345-01A-01T-0309-07			TCGA-23-1028-01A-01T-0438-07
TCGA-08-0346-01A-01T-0301-07			TCGA-23-1029-01B-01T-0585-07
TCGA-08-0347-01A-01T-0301-07			TCGA-23-1030-01A-02T-0438-07
TCGA-08-0348-01A-01T-0301-07			TCGA-23-1031-01A-01T-0438-07
TCGA-08-0349-01A-01T-0309-07			TCGA-23-1032-01A-02T-0438-07
TCGA-08-0350-01A-01T-0301-07			TCGA-23-1107-01A-01T-0438-07
TCGA-08-0351-01A-01T-0301-07			TCGA-23-1109-01A-01T-0438-07
TCGA-08-0352-01A-01T-0309-07			TCGA-23-1110-01A-01T-0438-07
TCGA-08-0353-01A-01T-0301-07			TCGA-23-1111-01A-01T-0585-07
TCGA-08-0354-01A-01T-0301-07			TCGA-23-1113-01A-01T-0438-07
TCGA-08-0355-01A-01T-0301-07			TCGA-23-1114-01B-01T-0567-07
TCGA-08-0356-01A-01T-0301-07			TCGA-23-1116-01A-01T-0438-07
TCGA-08-0357-01A-01T-0301-07			TCGA-23-1117-01A-02T-0438-07
TCGA-08-0358-01A-01T-0309-07			TCGA-23-1118-01A-01T-0438-07
TCGA-08-0359-01A-01T-0301-07			TCGA-23-1119-01A-02T-0438-07
TCGA-08-0360-01A-01T-0301-07			TCGA-23-1120-01A-02T-0438-07
TCGA-08-0373-01A-01T-0309-07			TCGA-23-1121-01A-01T-0438-07
TCGA-08-0375-01A-01T-0301-07			TCGA-23-1122-01A-01T-0438-07
TCGA-08-0380-01A-01T-0301-07			TCGA-23-1123-01A-01T-0438-07
TCGA-08-0385-01A-01T-0301-07			TCGA-23-1124-01A-01T-0438-07
TCGA-08-0386-01A-01T-0309-07			TCGA-23-1809-01A-01T-0567-07
TCGA-08-0389-01A-01T-0301-07			TCGA-23-2072-01A-01T-0671-07
TCGA-08-0390-01A-01T-0301-07			TCGA-23-2077-01A-01T-0671-07
TCGA-08-0392-01A-01T-0301-07			TCGA-23-2078-01A-01T-0671-07
TCGA-08-0509-01A-01T-0283-07			TCGA-23-2079-01A-01T-0841-07
TCGA-08-0510-01A-01T-0283-07			TCGA-23-2081-01A-01T-0671-07
TCGA-08-0511-01A-01T-0283-07			TCGA-23-2084-01A-02T-0671-07
TCGA-08-0512-01A-01T-0283-07			TCGA-23-2641-01A-01T-1051-07
TCGA-08-0514-01A-01T-0283-07			TCGA-23-2643-01A-01T-1051-07
TCGA-08-0516-01A-01T-0283-07			TCGA-23-2645-01A-01T-1051-07
TCGA-08-0517-01A-01T-0283-07			TCGA-23-2647-01A-01T-1051-07
TCGA-08-0518-01A-01T-0283-07			TCGA-23-2649-01A-01T-1051-07
TCGA-08-0520-01A-01T-0283-07			TCGA-24-0966-01A-01T-0407-07
TCGA-08-0521-01A-01T-0283-07			TCGA-24-0968-01A-01T-0438-07
TCGA-08-0522-01A-01T-0283-07			TCGA-24-0970-01B-01T-0438-07
TCGA-08-0524-01A-01T-0283-07			TCGA-24-0975-01A-02T-0438-07
TCGA-08-0525-01A-01T-0283-07			TCGA-24-0979-01A-01T-0438-07
TCGA-08-0529-01A-02T-0283-07			TCGA-24-0980-01A-01T-0407-07
TCGA-08-0531-01A-01T-0283-07			TCGA-24-0982-01A-01T-0438-07
TCGA-12-0616-01A-01T-0309-07			TCGA-24-1103-01A-01T-0438-07
TCGA-12-0618-01A-01T-0309-07			TCGA-24-1104-01A-01T-0438-07
TCGA-12-0619-01A-01T-0309-07			TCGA-24-1105-01A-01T-0438-07
TCGA-12-0620-01A-01T-0309-07			TCGA-24-1413-01A-01T-0455-07
TCGA-12-0654-01B-01T-0341-07			TCGA-24-1416-01A-01T-0480-07
TCGA-12-0656-01A-01T-0341-07			TCGA-24-1417-01A-01T-0480-07
TCGA-12-0657-01A-01T-0341-07			TCGA-24-1418-01A-01T-0480-07
TCGA-12-0662-01A-01T-0341-07			TCGA-24-1419-01A-01T-0480-07
TCGA-12-0670-01B-01T-0391-07			TCGA-24-1422-01A-01T-0480-07
TCGA-12-0688-01A-02T-0341-07			TCGA-24-1423-01A-01T-0480-07
TCGA-12-0691-01A-01T-0341-07			TCGA-24-1424-01A-01T-0480-07
TCGA-12-0692-01A-01T-0341-07			TCGA-24-1425-01A-02T-0505-07
TCGA-12-0703-01A-02T-0341-07			TCGA-24-1426-01A-01T-0480-07
TCGA-12-0707-01A-01T-0341-07			TCGA-24-1427-01A-01T-0480-07
TCGA-12-0769-01A-01T-0341-07			TCGA-24-1428-01A-01T-0480-07
TCGA-12-0772-01A-01T-0341-07			TCGA-24-1430-01A-01T-0480-07
TCGA-12-0773-01A-01T-0341-07			TCGA-24-1431-01A-01T-0480-07
TCGA-12-0775-01A-01T-0341-07			TCGA-24-1434-01A-01T-0480-07
TCGA-12-0776-01A-01T-0341-07			TCGA-24-1435-01A-01T-0480-07
TCGA-12-0778-01A-01T-0341-07			TCGA-24-1436-01A-01T-0480-07
TCGA-12-0780-01A-01T-0341-07			TCGA-24-1463-01A-01T-0480-07
TCGA-12-0820-01A-01T-0391-07			TCGA-24-1464-01A-01T-0480-07
TCGA-12-0821-01A-01T-0391-07			TCGA-24-1466-01A-01T-0480-07
TCGA-12-0822-01A-01T-0391-07			TCGA-24-1467-01A-01T-0480-07
TCGA-12-0826-01A-01T-0391-07			TCGA-24-1469-01A-01T-0505-07
TCGA-12-0827-01A-01T-0391-07			TCGA-24-1470-01A-01T-0505-07
TCGA-12-0828-01A-01T-0391-07			TCGA-24-1471-01A-01T-0505-07
TCGA-12-0829-01A-01T-0391-07			TCGA-24-1474-01A-01T-0505-07
TCGA-12-1088-01A-01T-0525-07			TCGA-24-1544-01A-01T-0541-07
TCGA-12-1089-01A-01T-0525-07			TCGA-24-1545-01A-01T-0541-07
TCGA-12-1090-01A-01T-0525-07			TCGA-24-1546-01A-01T-0541-07
TCGA-12-1091-01A-01T-0525-07			TCGA-24-1548-01A-01T-0541-07
TCGA-12-1092-01B-01T-0525-07			TCGA-24-1549-01A-01T-0505-07
TCGA-12-1093-01A-01T-0525-07			TCGA-24-1550-01A-01T-0505-07
TCGA-12-1094-01A-01T-0525-07			TCGA-24-1551-01A-01T-0505-07
TCGA-12-1095-01A-01T-0525-07			TCGA-24-1552-01A-01T-0505-07
TCGA-12-1096-01A-01T-0525-07			TCGA-24-1553-01A-01T-0505-07
TCGA-12-1097-01B-01T-0525-07			TCGA-24-1555-01A-01T-0505-07
TCGA-12-1098-01C-01T-0525-07			TCGA-24-1556-01A-01T-0541-07
TCGA-12-1099-01A-01T-0525-07			TCGA-24-1557-01A-01T-0541-07
TCGA-12-1597-01B-01T-0919-07			TCGA-24-1558-01A-01T-0541-07
TCGA-12-1598-01A-01T-0599-07			TCGA-24-1560-01A-01T-0541-07
TCGA-12-1599-01A-01T-0599-07			TCGA-24-1562-01A-01T-0505-07
TCGA-12-1600-01A-01T-0599-07			TCGA-24-1563-01A-01T-0505-07
TCGA-12-1602-01A-01T-0599-07			TCGA-24-1564-01A-01T-0505-07
TCGA-12-3644-01A-01T-0919-07			TCGA-24-1565-01A-01T-0505-07
TCGA-12-3646-01A-01T-0919-07			TCGA-24-1567-01A-01T-0541-07
TCGA-12-3648-01A-01T-0919-07			TCGA-24-1603-01A-01T-0505-07
TCGA-12-3649-01A-01T-0919-07			TCGA-24-1604-01A-01T-0505-07
TCGA-12-3650-01A-01T-0919-07			TCGA-24-1614-01A-01T-0505-07
TCGA-12-3651-01A-01T-0919-07			TCGA-24-1616-01A-01T-0505-07
TCGA-12-3652-01A-01T-0919-07			TCGA-24-1842-01A-01T-0585-07
TCGA-12-3653-01A-01T-0919-07			TCGA-24-1843-01A-01T-0585-07
TCGA-12-5295-01A-01T-1485-07			TCGA-24-1844-01A-01T-0585-07
TCGA-12-5299-01A-02T-1485-07			TCGA-24-1845-01A-01T-0585-07
TCGA-12-5301-01A-01T-1485-07			TCGA-24-1846-01A-01T-0585-07
TCGA-14-0736-01A-01T-0525-07			TCGA-24-1847-01A-01T-0567-07
TCGA-14-0783-01B-01T-0525-07			TCGA-24-1849-01A-01T-0585-07
TCGA-14-0786-01B-01T-0525-07			TCGA-24-1850-01A-01T-0585-07
TCGA-14-0787-01A-01T-0391-07			TCGA-24-1852-01A-01T-0811-07
TCGA-14-0789-01A-01T-0391-07			TCGA-24-1852-02A-01T-0811-07
TCGA-14-0790-01B-01T-0792-07			TCGA-24-1920-01A-01T-0656-07
TCGA-14-0812-01B-01T-0599-07			TCGA-24-1923-01A-01T-0656-07
TCGA-14-0813-01A-01T-0391-07			TCGA-24-1924-01A-01T-0656-07
TCGA-14-0817-01A-01T-0391-07			TCGA-24-1927-01A-01T-0656-07
TCGA-14-0865-01B-01T-0656-07			TCGA-24-1928-01A-01T-0656-07
TCGA-14-0866-01B-01T-0599-07			TCGA-24-1930-01A-01T-0656-07
TCGA-14-0867-01A-01T-0391-07			TCGA-24-2019-01A-02T-0695-07
TCGA-14-0871-01A-01T-0391-07			TCGA-24-2020-01A-01T-0656-07
TCGA-14-1034-01A-01T-0525-07			TCGA-24-2023-01A-01T-0656-07
TCGA-14-1037-01A-01T-0599-07			TCGA-24-2024-01A-02T-0695-07
TCGA-14-1396-01A-01T-0525-07			TCGA-24-2026-01A-01T-0656-07
TCGA-14-1401-01A-01T-0525-07			TCGA-24-2027-01A-01T-0656-07
TCGA-14-1402-01A-01T-0525-07			TCGA-24-2029-01A-01T-0656-07
TCGA-14-1451-01A-01T-0525-07			TCGA-24-2030-01A-01T-0671-07
TCGA-14-1452-01A-01T-0525-07			TCGA-24-2033-01A-01T-0695-07
TCGA-14-1453-01A-01T-0525-07			TCGA-24-2035-01A-01T-0671-07
TCGA-14-1454-01A-01T-0525-07			TCGA-24-2038-01A-01T-0671-07
TCGA-14-1455-01A-01T-0599-07			TCGA-24-2254-01A-01T-0671-07
TCGA-14-1456-01B-01T-0792-07			TCGA-24-2260-01A-01T-0671-07
TCGA-14-1458-01A-01T-0599-07			TCGA-24-2261-01A-01T-0671-07
TCGA-14-1459-01A-01T-0525-07			TCGA-24-2262-01A-01T-0712-07
TCGA-14-1794-01A-01T-0599-07			TCGA-24-2267-01A-01T-0712-07
TCGA-14-1795-01A-01T-0599-07			TCGA-24-2271-01A-01T-0712-07
TCGA-14-1821-01A-01T-0599-07			TCGA-24-2281-01A-01T-0712-07
TCGA-14-1823-01A-01T-0599-07			TCGA-24-2288-01A-01T-0712-07
TCGA-14-1825-01A-01T-0599-07			TCGA-24-2289-01A-01T-0712-07
TCGA-14-1825-01A-01T-0656-07			TCGA-24-2290-01A-01T-0712-07
TCGA-14-1827-01A-01T-0599-07			TCGA-24-2293-01A-01T-0712-07
TCGA-14-1829-01A-01T-0599-07			TCGA-24-2295-01A-01T-0712-07
TCGA-14-2554-01A-01T-0792-07			TCGA-24-2297-01A-01T-0712-07
TCGA-14-2555-01B-01T-0919-07			TCGA-24-2298-01A-01T-0712-07
TCGA-14-3476-01B-01T-1232-07			TCGA-25-1312-01A-01T-0455-07
TCGA-14-3477-01A-01T-0919-07			TCGA-25-1313-01A-01T-0455-07
TCGA-14-4157-01A-01T-1232-07			TCGA-25-1314-01A-01T-0455-07
TCGA-15-0742-01A-01T-0341-07			TCGA-25-1315-01A-01T-0455-07
TCGA-15-1446-01A-01T-0525-07			TCGA-25-1316-01A-01T-0455-07
TCGA-15-1447-01A-01T-0525-07			TCGA-25-1317-01A-01T-0455-07
TCGA-15-1449-01A-01T-0525-07			TCGA-25-1318-01A-01T-0455-07
TCGA-16-0846-01A-01T-0391-07			TCGA-25-1319-01A-01T-0455-07
TCGA-16-0848-01A-01T-0391-07			TCGA-25-1320-01A-01T-0455-07
TCGA-16-0849-01A-01T-0391-07			TCGA-25-1321-01A-01T-0455-07
TCGA-16-0850-01A-01T-0391-07			TCGA-25-1322-01A-01T-0455-07
TCGA-16-0861-01A-01T-0391-07			TCGA-25-1323-01A-01T-0455-07
TCGA-16-1045-01B-01T-0525-07			TCGA-25-1324-01A-01T-0455-07
TCGA-16-1047-01B-01T-0525-07			TCGA-25-1325-01A-01T-0455-07
TCGA-16-1048-01B-01T-1232-07			TCGA-25-1326-01A-01T-0455-07
TCGA-16-1055-01B-01T-0525-07			TCGA-25-1328-01A-01T-0455-07
TCGA-16-1056-01B-01T-0525-07			TCGA-25-1329-01A-01T-0455-07
TCGA-16-1060-01A-01T-0525-07			TCGA-25-1623-01A-01T-0541-07
TCGA-16-1062-01A-01T-0525-07			TCGA-25-1625-01A-01T-0541-07
TCGA-16-1063-01B-01T-0525-07			TCGA-25-1626-01A-01T-0541-07
TCGA-16-1460-01A-01T-0599-07			TCGA-25-1627-01A-01T-0541-07
TCGA-19-0955-01A-02T-0525-07			TCGA-25-1628-01A-01T-0541-07
TCGA-19-0957-01C-01T-0599-07			TCGA-25-1630-01A-01T-0541-07
TCGA-19-0960-01A-02T-0525-07			TCGA-25-1631-01A-01T-0541-07
TCGA-19-0962-01B-01T-0525-07			TCGA-25-1632-01A-01T-0541-07
TCGA-19-0963-01B-01T-0525-07			TCGA-25-1633-01A-01T-0541-07
TCGA-19-0964-01A-01T-0525-07			TCGA-25-1634-01A-01T-0541-07
TCGA-19-1385-01A-02T-0599-07			TCGA-25-1635-01A-01T-0541-07
TCGA-19-1386-01A-01T-0599-07			TCGA-25-1870-01A-01T-0656-07
TCGA-19-1387-01A-01T-0599-07			TCGA-25-1871-01A-01T-0656-07
TCGA-19-1388-01A-01T-0599-07			TCGA-25-1877-01A-01T-0656-07
TCGA-19-1389-01A-01T-0599-07			TCGA-25-1878-01A-01T-0656-07
TCGA-19-1390-01A-01T-0919-07			TCGA-25-2042-01A-01T-0712-07
TCGA-19-1392-01A-01T-0525-07			TCGA-25-2391-01A-01T-0712-07
TCGA-19-1786-01A-01T-0656-07			TCGA-25-2392-01A-01T-0712-07
TCGA-19-1787-01B-01T-0919-07			TCGA-25-2393-01A-01T-0712-07
TCGA-19-1788-01A-01T-0599-07			TCGA-25-2396-01A-01T-0712-07
TCGA-19-1788-01A-01T-0656-07			TCGA-25-2397-01A-01T-0712-07
TCGA-19-1789-01A-01T-0599-07			TCGA-25-2398-01A-01T-0712-07
TCGA-19-1790-01B-01T-1232-07			TCGA-25-2399-01A-01T-0712-07
TCGA-19-1791-01A-01T-0599-07			TCGA-25-2400-01A-01T-0712-07
TCGA-19-2619-01A-01T-0919-07			TCGA-25-2401-01A-01T-0712-07
TCGA-19-2620-01A-01T-0919-07			TCGA-25-2404-01A-01T-0712-07
TCGA-19-2621-01B-01T-0919-07			TCGA-25-2408-01A-01T-0712-07
TCGA-19-2623-01A-01T-0919-07			TCGA-25-2409-01A-01T-0712-07
TCGA-19-2624-01A-01T-0919-07			TCGA-29-1688-01A-01T-0567-07
TCGA-19-2625-01A-01T-0919-07			TCGA-29-1690-01A-01T-0567-07
TCGA-19-2629-01A-01T-0919-07			TCGA-29-1691-01A-01T-0567-07
TCGA-19-2631-01A-01T-1232-07			TCGA-29-1692-01B-01T-0811-07
TCGA-19-4068-01A-01T-1232-07			TCGA-29-1692-02A-01T-0811-07
TCGA-26-1438-01A-01T-0525-07			TCGA-29-1693-01A-01T-0567-07
TCGA-26-1439-01A-01T-1232-07			TCGA-29-1694-01A-01T-0567-07
TCGA-26-1440-01A-01T-0525-07			TCGA-29-1695-01A-01T-0567-07
TCGA-26-1443-01A-01T-0525-07			TCGA-29-1696-01A-01T-0567-07
TCGA-26-1799-01A-02T-0599-07			TCGA-29-1697-01A-01T-0567-07
TCGA-26-1799-01A-02T-0656-07			TCGA-29-1698-01A-01T-0567-07
TCGA-26-5132-01A-01T-1485-07			TCGA-29-1699-01A-01T-0567-07
TCGA-26-5133-01A-01T-1485-07			TCGA-29-1701-01A-01T-0567-07
TCGA-26-5134-01A-01T-1485-07			TCGA-29-1702-01A-01T-0567-07
TCGA-26-5135-01A-01T-1485-07			TCGA-29-1703-01A-01T-0567-07
TCGA-26-5136-01B-01T-1485-07			TCGA-29-1704-01B-01T-0811-07
TCGA-26-5139-01A-01T-1485-07			TCGA-29-1704-02A-01T-0811-07
TCGA-27-1830-01A-01T-0599-07			TCGA-29-1705-01A-01T-0567-07
TCGA-27-1831-01A-01T-0792-07			TCGA-29-1705-02A-01T-0811-07
TCGA-27-1832-01A-01T-0599-07			TCGA-29-1707-01A-01T-0567-07
TCGA-27-1833-01A-01T-0599-07			TCGA-29-1707-02A-01T-0811-07
TCGA-27-1833-01A-01T-0656-07			TCGA-29-1710-01A-02T-0567-07
TCGA-27-1834-01A-01T-0599-07			TCGA-29-1710-02A-01T-0811-07
TCGA-27-1835-01A-01T-0792-07			TCGA-29-1711-01A-01T-0604-07
TCGA-27-1836-01A-01T-0792-07			TCGA-29-1761-01A-01T-0567-07
TCGA-27-1837-01A-01T-0792-07			TCGA-29-1762-01A-01T-0567-07
TCGA-27-1838-01A-01T-0792-07			TCGA-29-1763-01A-02T-0567-07
TCGA-27-2518-01A-01T-0792-07			TCGA-29-1764-01A-01T-0567-07
TCGA-27-2519-01A-01T-0792-07			TCGA-29-1766-01A-01T-0567-07
TCGA-27-2521-01A-01T-0792-07			TCGA-29-1768-01A-01T-0604-07
TCGA-27-2523-01A-01T-0792-07			TCGA-29-1769-01A-01T-0585-07
TCGA-27-2524-01A-01T-0792-07			TCGA-29-1770-01A-01T-0567-07
TCGA-27-2526-01A-01T-0792-07			TCGA-29-1770-02A-01T-0811-07
TCGA-27-2527-01A-01T-0792-07			TCGA-29-1771-01A-01T-0567-07
TCGA-27-2528-01A-01T-0792-07			TCGA-29-1774-01A-01T-0585-07
TCGA-28-1745-01B-01T-0599-07			TCGA-29-1775-01A-01T-0585-07
TCGA-28-1746-01A-01T-0599-07			TCGA-29-1776-01A-01T-0585-07
TCGA-28-1747-01C-01T-0792-07			TCGA-29-1777-01A-01T-0585-07
TCGA-28-1749-01A-01T-0599-07			TCGA-29-1778-01A-01T-0585-07
TCGA-28-1750-01A-01T-0599-07			TCGA-29-1781-01A-01T-0567-07
TCGA-28-1751-01A-02T-0599-07			TCGA-29-1783-01A-01T-0567-07
TCGA-28-1751-01A-02T-0675-07			TCGA-29-1784-01A-02T-0567-07
TCGA-28-1752-01A-01T-0599-07			TCGA-29-1785-01A-01T-0567-07
TCGA-28-1753-01A-01T-0792-07			TCGA-29-2414-01A-02T-0712-07
TCGA-28-1755-01A-01T-0599-07			TCGA-29-2414-02A-01T-0811-07
TCGA-28-1756-01C-01T-0792-07			TCGA-29-2425-01A-01T-0712-07
TCGA-28-1757-01A-02T-0599-07			TCGA-29-2427-01A-01T-0712-07
TCGA-28-1760-01A-01T-0656-07			TCGA-29-2428-01A-01T-0712-07
TCGA-28-2502-01B-01T-0792-07			TCGA-29-2429-01A-01T-1051-07
TCGA-28-2506-01A-02T-0792-07			TCGA-29-2431-01A-01T-1051-07
TCGA-28-2509-01A-01T-0792-07			TCGA-29-2432-01A-01T-1051-07
TCGA-28-2513-01A-01T-0792-07			TCGA-29-2434-01A-01T-1051-07
TCGA-28-2514-01A-02T-0792-07			TCGA-29-2436-01A-01T-1051-07
TCGA-28-5204-01A-01T-1485-07			TCGA-30-1714-01A-02T-0567-07
TCGA-28-5207-01A-01T-1485-07			TCGA-30-1718-01A-01T-0567-07
TCGA-28-5208-01A-01T-1485-07			TCGA-30-1853-01A-02T-0656-07
TCGA-28-5209-01A-01T-1485-07			TCGA-30-1855-01A-01T-0585-07
TCGA-28-5213-01A-01T-1485-07			TCGA-30-1856-01A-01T-0585-07
TCGA-28-5214-01A-01T-1485-07			TCGA-30-1857-01A-02T-0585-07
TCGA-28-5215-01A-01T-1485-07			TCGA-30-1859-01A-01T-0656-07
TCGA-28-5216-01A-01T-1485-07			TCGA-30-1860-01A-01T-0656-07
TCGA-28-5218-01A-01T-1485-07			TCGA-30-1861-01A-01T-0656-07
TCGA-28-5219-01A-01T-1485-07			TCGA-30-1862-01A-02T-0656-07
TCGA-28-5220-01A-01T-1485-07			TCGA-30-1866-01A-02T-0656-07
TCGA-32-1970-01A-01T-0792-07			TCGA-30-1867-01A-01T-0656-07
TCGA-32-1973-01A-01T-1232-07			TCGA-30-1869-01A-01T-0656-07
TCGA-32-1976-01A-01T-0792-07			TCGA-30-1880-01A-01T-0656-07
TCGA-32-1977-01A-01T-1232-07			TCGA-30-1887-01A-01T-0656-07
TCGA-32-1978-01A-01T-1232-07			TCGA-30-1891-01A-01T-0656-07
TCGA-32-1982-01A-01T-0792-07			TCGA-30-1892-01A-01T-0656-07
TCGA-32-1986-01A-01T-0792-07			TCGA-31-1944-01A-01T-0656-07
TCGA-32-1987-01A-01T-1232-07			TCGA-31-1946-01A-01T-0656-07
TCGA-32-1991-01A-01T-1232-07			TCGA-31-1950-01A-01T-0656-07
TCGA-32-2491-01A-01T-1232-07			TCGA-31-1951-01A-01T-0656-07
TCGA-32-2494-01A-01T-1232-07			TCGA-31-1953-01A-01T-0656-07
TCGA-32-2495-01A-01T-1232-07			TCGA-31-1955-01A-01T-0719-07
TCGA-32-2498-01A-01T-1232-07			TCGA-31-1956-01A-01T-0719-07
TCGA-32-2615-01A-01T-0919-07			TCGA-31-1959-01A-01T-0656-07
TCGA-32-2616-01A-01T-0919-07			TCGA-36-1568-01A-01T-0541-07
TCGA-32-2632-01A-01T-0919-07			TCGA-36-1569-01A-01T-0541-07
TCGA-32-2634-01A-01T-0919-07			TCGA-36-1570-01A-01T-0541-07
TCGA-32-2638-01A-01T-0919-07			TCGA-36-1571-01A-01T-0541-07
TCGA-32-4208-01A-01T-1232-07			TCGA-36-1574-01A-01T-0541-07
TCGA-32-4209-01A-01T-1232-07			TCGA-36-1575-01A-01T-0541-07
TCGA-32-4210-01A-01T-1232-07			TCGA-36-1576-01A-01T-0541-07
TCGA-32-4211-01A-01T-1232-07			TCGA-36-1577-01A-01T-0541-07
TCGA-32-4213-01A-01T-1232-07			TCGA-36-1578-01A-01T-0541-07
TCGA-32-4719-01A-01T-1232-07			TCGA-36-1580-01A-01T-0541-07
TCGA-32-5222-01A-01T-1485-07			TCGA-36-1581-01A-01T-0541-07
TCGA-41-2571-01A-01T-0919-07			TCGA-36-2529-01A-01T-1051-07
TCGA-41-2572-01A-01T-1232-07			TCGA-36-2530-01A-01T-1051-07
TCGA-41-2573-01A-01T-0919-07			TCGA-36-2532-01A-01T-1051-07
TCGA-41-2575-01A-01T-0919-07			TCGA-36-2533-01A-01T-1051-07
TCGA-41-3392-01A-01T-0919-07			TCGA-36-2534-01A-01T-1051-07
TCGA-41-3393-01A-01T-1232-07			TCGA-36-2537-01A-01T-1051-07
TCGA-41-3915-01A-01T-1232-07			TCGA-36-2538-01A-01T-1051-07
TCGA-41-4097-01A-01T-1232-07			TCGA-36-2539-01A-01T-1051-07
TCGA-76-4925-01A-01T-1485-07			TCGA-36-2540-01A-01T-1051-07
TCGA-76-4926-01B-01T-1485-07			TCGA-36-2542-01A-01T-1051-07
TCGA-76-4927-01A-01T-1485-07			TCGA-36-2543-01A-01T-1051-07
TCGA-76-4928-01B-01T-1485-07			TCGA-36-2544-01A-01T-1051-07
TCGA-76-4929-01A-01T-1485-07			TCGA-36-2545-01A-01T-1051-07
TCGA-76-4931-01A-01T-1485-07			TCGA-36-2547-01A-01T-1051-07
TCGA-76-4932-01A-01T-1485-07			TCGA-36-2548-01A-01T-1051-07
TCGA-76-4934-01A-01T-1485-07			TCGA-36-2549-01A-01T-1051-07
TCGA-76-4935-01A-01T-1485-07			TCGA-36-2551-01A-01T-1051-07
			TCGA-36-2552-01A-01T-1051-07
			TCGA-42-2582-01A-01T-1051-07
			TCGA-42-2587-01A-01T-1051-07
			TCGA-42-2588-01A-01T-1051-07
			TCGA-42-2589-01A-01T-1051-07
			TCGA-42-2590-01A-01T-1051-07
			TCGA-42-2591-01A-01T-1051-07
			TCGA-57-1582-01A-01T-0541-07
			TCGA-57-1583-01A-01T-0541-07
			TCGA-57-1584-01A-01T-0541-07
			TCGA-57-1585-01A-01T-0541-07
			TCGA-57-1586-01A-02T-0567-07
			TCGA-57-1992-01A-01T-0656-07
			TCGA-57-1993-01A-01T-0656-07
			TCGA-57-1994-01A-01T-0656-07
			TCGA-59-2348-01A-01T-0712-07
			TCGA-59-2349-01A-01T-0712-07
			TCGA-59-2350-01A-01T-0712-07
			TCGA-59-2351-01A-01T-0712-07
			TCGA-59-2352-01A-01T-0712-07
			TCGA-59-2354-01A-01T-0712-07
			TCGA-59-2355-01A-01T-0712-07
			TCGA-59-2363-01A-01T-0712-07
			TCGA-59-2372-01A-01T-1051-07
			TCGA-61-1721-01A-01T-0656-07
			TCGA-61-1722-01A-01T-0585-07
			TCGA-61-1724-01A-01T-0656-07
			TCGA-61-1725-01A-01T-0585-07
			TCGA-61-1727-01A-01T-0585-07
			TCGA-61-1728-01A-01T-0656-07
			TCGA-61-1730-01A-01T-0585-07
			TCGA-61-1733-01A-01T-0585-07
			TCGA-61-1734-01B-01T-0841-07
			TCGA-61-1736-01B-01T-0695-07
			TCGA-61-1737-01A-01T-0585-07
			TCGA-61-1738-01A-01T-0585-07
			TCGA-61-1740-01A-01T-0585-07
			TCGA-61-1741-01A-02T-0585-07
			TCGA-61-1743-01A-01T-0656-07
			TCGA-61-1895-01A-01T-0585-07
			TCGA-61-1899-01A-01T-0585-07
			TCGA-61-1900-01A-01T-0585-07
			TCGA-61-1901-01A-01T-0585-07
			TCGA-61-1903-01A-01T-0585-07
			TCGA-61-1904-01A-01T-0585-07
			TCGA-61-1906-01A-01T-0656-07
			TCGA-61-1907-01A-01T-0585-07
			TCGA-61-1910-01A-01T-0585-07
			TCGA-61-1913-01A-01T-0585-07
			TCGA-61-1914-01A-01T-0585-07
			TCGA-61-1915-01A-01T-0585-07
			TCGA-61-1916-01A-01T-0811-07
			TCGA-61-1916-02A-01T-0811-07
			TCGA-61-1917-01A-01T-0656-07
			TCGA-61-1918-01A-01T-0656-07
			TCGA-61-1919-01A-01T-0656-07
			TCGA-61-1995-01A-01T-0671-07
			TCGA-61-1998-01A-01T-0841-07
			TCGA-61-2000-01A-01T-0695-07
			TCGA-61-2002-01A-01T-0695-07
			TCGA-61-2003-01A-01T-0841-07
			TCGA-61-2008-01A-02T-0695-07
			TCGA-61-2008-02A-01T-0811-07
			TCGA-61-2009-01A-01T-0695-07
			TCGA-61-2012-01A-01T-0841-07
			TCGA-61-2016-01A-01T-0695-07
			TCGA-61-2017-01A-01T-0841-07
			TCGA-61-2018-01A-01T-0671-07
			TCGA-61-2087-01A-01T-0671-07
			TCGA-61-2088-01A-01T-0671-07
			TCGA-61-2092-01A-01T-0841-07
			TCGA-61-2094-01A-01T-0671-07
			TCGA-61-2095-01A-01T-0671-07
			TCGA-61-2095-02A-01T-0811-07
			TCGA-61-2096-01A-01T-0671-07
			TCGA-61-2097-01A-02T-0841-07
			TCGA-61-2098-01A-01T-0671-07
			TCGA-61-2101-01A-01T-0671-07
			TCGA-61-2102-01A-01T-0671-07
			TCGA-61-2104-01A-01T-0671-07
			TCGA-61-2109-01A-01T-0671-07
			TCGA-61-2110-01A-01T-0671-07
			TCGA-61-2111-01A-01T-0671-07
			TCGA-61-2113-01A-01T-0671-07
			TCGA-61-2610-02A-01T-1142-07
			TCGA-61-2611-02A-01T-1142-07
			TCGA-61-2612-01A-01T-1142-07
			TCGA-61-2613-01A-01T-1142-07
			TCGA-61-2614-01A-01T-1142-07
